# Supplementary material for: The Aβ Containing Brain Extracts Having Different Effects in Alzheimer’s Disease Transgenic Caenorhabditis elegans and Mice
Source: Front Aging Neurosci. 2018 Jul 31;10:208. doi: 10.3389/fnagi.2018.00208 (PMC6079246; doi:10.3389/fnagi.2018.00208)
Supplement: Supplementary file 2 [file Data_Sheet_1.xlsx]

## Sheet: genes differences
				Information of all dysregulated genes in CL4176 with treating brain extracts
gene_id	baseMean	log2FoldChange	lfcSE	stat	pvalue	padj	treat1	treat2	treat3	control1	control2	control3
C17F4.7	7842.43	-7.80048	0.279177	-27.941	8.47603e-172	1.49373e-167	62.2913	76.925	70.7267	17704.3	15206.2	13934.2
F42A10.7	1308.07	6.06103	0.341736	17.736	2.21107e-70	1.94829e-66	2713.41	2104.95	2914.28	58.3596	27.8255	29.5819
Y51F10.7	2334.18	-3.87024	0.308732	-12.5359	4.74873e-36	2.78956e-32	330.144	194.644	370.676	4350.1	3699.95	5059.57
pud-3	1336.39	4.9091	0.406266	12.0835	1.2917e-33	5.6909e-30	4109.98	1635.24	2014.43	46.3171	87.6926	124.667
lipl-1	287.416	3.77067	0.313627	12.0228	2.69694e-33	9.50564e-30	609.209	474.371	523.207	39.8327	38.7871	39.0904
lact-6	125.249	6.30216	0.589296	10.6944	1.08136e-26	3.17612e-23	198.086	206.299	337.443	1.85268	2.52959	5.28249
T16G1.7	706.792	3.62412	0.345841	10.4791	1.07709e-25	2.71164e-22	1045.25	988.369	1888.32	110.235	77.5742	131.006
vit-5	16194.2	4.09014	0.412876	9.90644	3.9029e-23	8.59761e-20	51298.1	27841	12637.1	1484.93	1481.5	2422.55
scav-5	117.208	-5.08708	0.514403	-9.88929	4.63296e-23	9.07185e-20	2.49165	3.49659	12.7819	272.345	225.134	187
pud-4	477.025	4.1841	0.456739	9.16081	5.15095e-20	9.07751e-17	1347.98	829.857	534.285	25.0112	32.0415	92.9718
clec-70	155.546	3.87664	0.450941	8.59679	8.19774e-18	1.31335e-14	256.64	151.519	465.262	20.3795	15.1776	24.2995
F49H6.13	138.328	-3.99205	0.477896	-8.35338	6.63373e-17	9.74219e-14	16.1957	27.9727	5.9649	254.744	350.77	174.322
B0024.4	628.006	-2.61221	0.314645	-8.30209	1.02296e-16	1.38673e-13	166.941	158.512	203.659	1349.68	1151.81	737.436
Y38H6C.23	123.803	-4.91018	0.598475	-8.20449	2.31575e-16	2.79314e-13	6.22913	2.33106	14.4862	266.787	372.693	80.2939
asm-3	907.816	2.50546	0.305494	8.20133	2.37741e-16	2.79314e-13	1566	1655.05	1409.42	238.996	202.367	375.057
spp-17	1358.53	-3.0465	0.37522	-8.11925	4.69086e-16	5.16668e-13	230.478	270.403	378.345	2881.85	3231.13	1158.98
lips-14	1097.97	2.44471	0.311853	7.83929	4.53098e-15	4.69703e-12	1792.74	2183.04	1590.07	472.435	291.746	257.786
C51E3.10	364.511	-2.39094	0.309627	-7.72202	1.14501e-14	1.12103e-11	109.633	102.567	137.193	578.038	500.016	759.622
F14H3.6	1502.47	2.71526	0.353472	7.68167	1.57034e-14	1.45653e-11	3067.22	3312.44	1443.51	333.483	328.847	529.306
F42A10.6	1372.14	2.07278	0.271835	7.62513	2.43785e-14	2.14811e-11	1947.23	2155.07	2548.72	488.182	471.348	622.277
ugt-15	85.91	3.32012	0.441648	7.51756	5.58066e-14	4.68323e-11	153.237	103.732	211.328	12.9688	15.1776	19.017
clec-60	467.624	2.51513	0.343136	7.32983	2.30443e-13	1.84595e-10	718.842	783.236	886.214	207.501	122.264	87.6893
rncs-1	429.588	-2.31349	0.318275	-7.26885	3.62565e-13	2.70887e-10	120.845	117.719	191.729	658.629	622.28	866.328
F55G11.4	1484.39	-2.1246	0.292383	-7.2665	3.68909e-13	2.70887e-10	438.531	733.118	489.974	2730.86	2194.84	2319.01
meg-1	675.245	2.83449	0.39327	7.20749	5.69921e-13	4.01749e-10	1684.36	1334.53	534.285	132.467	149.246	216.582
dod-3	1309.12	2.72621	0.379196	7.18945	6.50508e-13	4.40919e-10	2816.81	1339.19	2668.02	475.214	368.477	187
C17E7.4	276.17	3.24821	0.453199	7.1673	7.64936e-13	4.99277e-10	666.517	627.055	205.363	30.5693	47.2191	80.2939
far-3	991.723	-2.38627	0.337168	-7.07738	1.46902e-12	9.24593e-10	234.215	271.568	448.22	1362.65	2241.22	1392.46
C31B8.4	178.096	-3.0752	0.435704	-7.05802	1.68895e-12	1.02636e-09	46.0956	27.9727	39.1979	203.795	211.643	539.871
T06D4.1	367.683	2.68755	0.381478	7.04511	1.85312e-12	1.08858e-09	865.849	728.456	315.288	94.4869	82.6334	119.384
F33H12.7	118.309	-3.54556	0.507112	-6.99166	2.71647e-12	1.54427e-09	9.96661	19.814	25.5639	356.642	204.897	92.9718
haly-1	2099.22	-2.02973	0.291909	-6.95328	3.56899e-12	1.90932e-09	680.221	832.188	964.61	2651.19	4290.19	3176.89
K04C1.5	542.111	3.16801	0.455631	6.95303	3.57531e-12	1.90932e-09	1284.45	1284.41	357.894	59.2859	102.87	163.757
W02F12.3	1107.74	2.31552	0.333638	6.9402	3.91532e-12	2.0294e-09	2616.24	1799.58	1118.85	343.673	342.338	425.769
F36H5.10	75.3969	-3.23077	0.466746	-6.9219	4.45626e-12	2.24379e-09	13.7041	20.9795	9.37342	105.603	118.891	183.831
chw-1	330.101	-1.94463	0.282594	-6.88136	5.92857e-12	2.9022e-09	138.287	132.87	137.193	486.33	510.135	575.791
C01G6.3	699.75	3.21789	0.469693	6.85104	7.33141e-12	3.49193e-09	1679.37	1751.79	359.598	100.971	107.086	199.678
sea-1	131.95	3.60859	0.527766	6.83749	8.05922e-12	3.72952e-09	296.507	343.831	91.1778	7.41074	21.0799	31.6949
try-1	228.249	2.50829	0.367027	6.83408	8.25349e-12	3.72952e-09	522.001	399.777	242.857	58.3596	59.867	86.6328
inx-2	181.359	3.59658	0.527624	6.81655	9.32522e-12	4.01106e-09	392.435	531.482	80.9522	25.0112	20.2367	38.0339
rgs-9	223.861	2.86414	0.42018	6.81645	9.33175e-12	4.01106e-09	513.28	482.529	184.912	41.6854	44.6895	76.0679
inx-3	304.915	3.26758	0.480113	6.80586	1.00444e-11	4.2146e-09	728.808	775.077	153.383	63.9176	39.6303	68.6724
H02I12.5	1235.84	2.17691	0.323177	6.73599	1.62814e-11	6.67273e-09	2611.25	2262.29	1198.95	412.222	457.013	473.311
C02F4.4	259.243	-2.60202	0.386796	-6.7271	1.73075e-11	6.82054e-09	69.7663	62.9386	86.9171	491.888	614.691	229.26
T19B10.2	3014.71	-3.14271	0.467235	-6.72619	1.74161e-11	6.82054e-09	350.077	397.446	1090.72	6901.25	7297.03	2051.72
vit-3	799.774	3.33894	0.498625	6.6963	2.13757e-11	8.18923e-09	2930.18	525.654	911.778	154.699	198.151	78.1809
R04D3.3	572.046	2.60714	0.38974	6.68943	2.24048e-11	8.40086e-09	1387.85	1087.44	472.931	124.13	143.344	216.582
C50D2.1	228.525	-3.46505	0.519389	-6.6714	2.53377e-11	9.30262e-09	24.9165	15.1519	72.4309	405.738	666.969	185.944
F45D11.1	141.303	2.47589	0.371451	6.66546	2.63832e-11	9.4888e-09	239.199	243.596	235.188	33.3483	32.0415	64.4464
rme-2	3659.48	2.20626	0.331413	6.65715	2.79183e-11	9.84008e-09	8228.68	6429.06	3388.92	1155.15	1354.18	1400.92
F44A6.5	182.38	-3.01793	0.455083	-6.6316	3.32072e-11	1.14747e-08	46.0956	24.4761	49.4235	322.367	509.291	142.627
egg-2	1764.83	2.32623	0.353988	6.57151	4.98078e-11	1.67514e-08	3778.59	3428.99	1620.75	465.95	511.821	782.865
nlp-34	735.647	-3.31123	0.504007	-6.56981	5.03787e-11	1.67514e-08	64.783	50.1178	287.167	1472.88	1711.69	827.238
F17A2.13	51.0706	4.46917	0.683406	6.53956	6.17e-11	2.01359e-08	132.058	136.367	24.7117	4.63171	3.37279	5.28249
egg-1	4327.6	2.21721	0.340308	6.51532	7.25351e-11	2.32416e-08	8986.15	8504.87	3878.89	1269.09	1471.38	1855.21
pos-1	3827.62	2.49329	0.382992	6.51003	7.51335e-11	2.36442e-08	8812.98	7544.48	3144.36	948.575	869.337	1646.02
bus-8	333.292	-2.43884	0.375025	-6.50314	7.86606e-11	2.43199e-08	61.0455	116.553	132.932	559.511	758.878	370.831
gln-5	1226.05	2.25463	0.348181	6.47547	9.45176e-11	2.87187e-08	2558.93	2476.75	1046.41	369.611	437.62	466.972
F32D1.7	831.407	2.15233	0.333291	6.45782	1.06222e-10	3.17281e-08	1898.64	1315.88	858.094	248.26	326.318	341.249
F14D7.2	234.153	2.42475	0.376324	6.44326	1.16936e-10	3.4346e-08	531.968	424.253	228.37	54.6542	84.3198	81.3504
gyg-2	2043.67	2.19902	0.342133	6.4274	1.29805e-10	3.7501e-08	4512.38	3698.23	1858.49	654.924	644.203	893.797
C45B2.8	463.29	-1.86755	0.291462	-6.40754	1.47884e-10	4.20349e-08	158.22	195.809	242.857	686.42	795.979	700.458
nos-2	752.317	2.23777	0.349586	6.4012	1.54157e-10	4.31222e-08	1635.77	1393.97	694.485	233.438	227.663	328.571
F40G12.11	173.437	2.81399	0.440558	6.38732	1.68819e-10	4.59725e-08	394.927	371.804	144.01	31.4956	32.8847	65.5029
gfat-2	3933.3	2.19962	0.344409	6.38665	1.69563e-10	4.59725e-08	8456.67	7525.83	3398.29	1215.36	1328.04	1675.61
spi-1	244.209	-2.7363	0.428831	-6.38082	1.76141e-10	4.70322e-08	44.8497	41.9591	103.108	364.053	645.046	266.238
F54D5.5	374.046	2.55045	0.400443	6.36907	1.90174e-10	4.95497e-08	882.045	752.932	282.055	88.9289	102.027	136.288
clec-87	5727.48	2.48716	0.390556	6.36825	1.91192e-10	4.95497e-08	14112.7	10893	4157.54	1378.4	1542.21	2280.98
ZC308.4	626.057	2.25883	0.356014	6.34478	2.22741e-10	5.68894e-08	1313.1	1256.44	537.693	193.606	204.054	251.447
puf-7	875.918	2.24069	0.353553	6.33764	2.33306e-10	5.87365e-08	2049.38	1488.38	800.149	241.775	322.945	352.87
cbd-1	7539.53	2.216	0.350009	6.33127	2.43145e-10	6.03513e-08	18095.6	11795.2	7334.27	1935.13	2747.98	3329.03
C25F9.11	223.271	-2.00375	0.318115	-6.29883	2.99909e-10	7.34069e-08	71.0121	97.9045	97.9948	418.707	342.338	311.667
gln-6	3269.76	2.11464	0.33605	6.29265	3.12086e-10	7.4791e-08	7300.54	5608.53	3029.32	1079.19	1128.2	1472.76
F33A8.7	177.034	-3.37588	0.536566	-6.29164	3.1413e-10	7.4791e-08	18.6874	12.8208	60.5011	389.99	454.484	125.723
btb-6	134.203	3.56742	0.567194	6.28959	3.18296e-10	7.4791e-08	310.211	374.135	57.9448	12.0424	16.0208	34.8644
T05E12.6	1041.17	-2.43549	0.387363	-6.28736	3.22901e-10	7.48749e-08	416.106	247.092	311.879	1966.62	2507.67	797.656
C01G8.1	871.421	2.03223	0.323755	6.27705	3.45057e-10	7.89733e-08	1926.05	1370.66	904.961	293.651	359.202	374
T10C6.10	222.357	2.49622	0.398208	6.26862	3.64259e-10	8.22992e-08	526.985	413.763	192.581	50.9488	67.4558	82.4069
oma-2	2281.72	2.36246	0.377235	6.26258	3.78648e-10	8.44674e-08	5374.5	4195.91	1890.87	600.27	602.886	1025.86
mex-1	1597.19	2.19301	0.350497	6.25688	3.9276e-10	8.652e-08	3443.46	2937.14	1482.7	463.171	494.957	761.735
C50B6.7	609.605	1.91427	0.306911	6.23721	4.45451e-10	9.69159e-08	1217.17	806.547	866.615	259.376	197.308	310.61
mrp-4	1295.12	2.24719	0.360972	6.22539	4.80346e-10	1.02616e-07	2992.47	2332.23	1094.13	359.421	449.424	543.04
chs-1	2456.97	2.09824	0.337097	6.22443	4.83297e-10	1.02616e-07	5131.56	4565.38	2253.88	782.759	865.121	1143.13
C05C10.5	935.365	1.85359	0.298211	6.21572	5.10908e-10	1.07187e-07	1860.02	1489.55	1046.41	390.916	375.223	450.068
C04B4.2	238.373	2.41848	0.389553	6.20834	5.35483e-10	1.09627e-07	522.001	476.702	206.215	58.3596	75.0446	91.9153
fkb-4	302.97	-2.66638	0.429543	-6.20748	5.38393e-10	1.09627e-07	56.0622	50.1178	139.749	562.29	707.443	302.158
C17B7.2	83.1974	-2.68577	0.432723	-6.20667	5.41199e-10	1.09627e-07	28.654	12.8208	25.5639	113.94	182.974	135.232
C14F11.6	603.64	-3.17364	0.513397	-6.18165	6.34348e-10	1.27035e-07	93.437	40.7936	225.814	1114.39	1705.79	441.616
fbxa-200	237.508	2.84512	0.460863	6.17347	6.68077e-10	1.32287e-07	579.309	527.985	144.01	38.9064	76.731	58.1074
R09A8.2	74.3004	3.08796	0.500933	6.16442	7.07415e-10	1.3852e-07	149.499	181.823	67.3182	17.6005	8.43198	21.13
C05E7.1	397.595	-2.687	0.436668	-6.15341	7.5835e-10	1.46862e-07	62.2913	64.1042	192.581	661.408	960.402	444.786
ztf-25	49.2355	3.66173	0.59543	6.14972	7.76186e-10	1.48085e-07	120.845	118.884	34.0851	5.55805	7.58878	8.45199
ZK829.9	360.649	2.44135	0.397096	6.14802	7.84544e-10	1.48085e-07	887.028	631.717	308.471	97.2659	85.163	154.249
Y59H11AR.4	195.838	-2.14877	0.349567	-6.14695	7.89878e-10	1.48085e-07	51.0789	89.7458	74.9873	260.302	294.276	404.639
cpg-2	12225	2.20782	0.36049	6.12449	9.09756e-10	1.67848e-07	26750.4	23638.1	9909.4	3452.48	4137.57	5462.1
lpr-7	152.013	-3.13014	0.511153	-6.12369	9.1434e-10	1.67848e-07	16.1957	19.814	56.2405	321.441	385.341	113.045
clec-230	44.3147	-4.45203	0.72781	-6.11702	9.53433e-10	1.7322e-07	1.24583	0	9.37342	88.0025	123.95	43.3164
ZK1053.4	73.3464	3.73618	0.611667	6.10819	1.00766e-09	1.81205e-07	180.645	196.975	31.5288	8.33708	6.74558	15.8475
F49F1.5	271.946	-2.60438	0.426573	-6.10535	1.02573e-09	1.81496e-07	34.8831	61.7731	132.08	616.018	426.658	360.266
puf-6	753.872	2.00606	0.328608	6.10471	1.02988e-09	1.81496e-07	1630.79	1247.12	743.908	268.639	292.59	340.192
skr-14	86.3169	3.84209	0.630647	6.09231	1.11293e-09	1.94191e-07	209.299	244.761	29.8245	7.41074	7.58878	19.017
C06E7.88	54.8223	-3.5231	0.580088	-6.07339	1.2524e-09	2.16383e-07	3.73748	3.49659	17.8947	101.898	129.009	72.8984
pph-4.2	1139.04	1.9355	0.318959	6.06818	1.29371e-09	2.2135e-07	2117.9	2201.69	1098.39	456.687	433.404	526.136
F12E12.1	137.556	3.09368	0.511321	6.05037	1.44517e-09	2.43369e-07	366.273	289.051	83.5086	13.8951	34.5711	38.0339
F21C10.9	711.268	-2.75288	0.455092	-6.04906	1.4569e-09	2.43369e-07	176.907	129.374	244.561	994.892	2262.3	459.577
F02H6.2	144.369	2.43745	0.402998	6.0483	1.46383e-09	2.43369e-07	312.702	282.058	136.341	45.3908	33.7279	55.9944
cpt-5	413.562	2.31973	0.384205	6.03773	1.56297e-09	2.57423e-07	645.338	365.976	1055.79	176.005	123.107	115.158
nhr-3	661.234	-1.67171	0.277856	-6.01646	1.78272e-09	2.85593e-07	297.753	358.983	291.428	1146.81	1026.17	846.255
Y62E10A.14	536.61	2.3047	0.383076	6.0163	1.78452e-09	2.85593e-07	1239.6	1003.52	434.586	137.099	174.542	230.317
C09F9.2	257.306	-2.96693	0.493242	-6.01516	1.79713e-09	2.85593e-07	49.8331	27.9727	96.2905	351.084	809.47	209.187
mex-3	2104.21	2.04964	0.340754	6.015	1.79883e-09	2.85593e-07	4577.17	3565.36	2026.36	656.777	733.582	1066.01
puf-5	3169.41	2.0425	0.339703	6.01261	1.82562e-09	2.87259e-07	7180.94	5310.15	2811.17	1080.12	1231.07	1403.03
spn-4	3358.63	2.23607	0.372637	6.00067	1.96509e-09	3.06467e-07	7127.37	6862.64	2633.08	1052.32	923.301	1553.05
acdh-1	3811.8	-2.57945	0.43042	-5.99286	2.06181e-09	3.18731e-07	753.725	820.533	1702.55	8268.53	8804.67	2520.8
Y102A5C.2	753.878	2.02754	0.338518	5.98944	2.10566e-09	3.22376e-07	1509.94	1438.26	684.259	272.345	274.039	344.418
F45E4.5	935.506	-1.92571	0.321584	-5.98818	2.12198e-09	3.22376e-07	302.736	314.693	550.475	1418.23	1231.91	1794.99
T04D3.5	217.32	2.60482	0.435315	5.98375	2.18055e-09	3.2771e-07	447.252	513.999	158.496	41.6854	59.0238	83.4634
T02G6.5	109.868	2.92323	0.488611	5.98273	2.19428e-09	3.2771e-07	256.64	257.582	68.1703	25.9376	20.2367	30.6384
mesp-1	2163.86	2.04198	0.341449	5.98034	2.22677e-09	3.28627e-07	4705.49	3835.76	1905.36	720.694	819.588	996.278
Y71G12B.25	272.457	-2.73056	0.456651	-5.97954	2.23771e-09	3.28627e-07	54.8164	50.1178	108.22	400.18	806.94	214.469
K02E10.4	93.8446	-3.28338	0.54949	-5.97533	2.29625e-09	3.30676e-07	14.9499	10.4898	26.416	137.099	308.61	65.5029
W05F2.3	1322.13	2.22824	0.372935	5.97489	2.30241e-09	3.30676e-07	3247.87	2102.62	1187.02	328.852	453.64	612.769
C49H3.16	118.364	-3.12077	0.522347	-5.9745	2.30795e-09	3.30676e-07	12.4583	11.6553	47.7192	237.144	289.217	111.989
tsp-1	455.109	-2.30417	0.386474	-5.96202	2.49142e-09	3.54082e-07	166.941	179.492	114.185	884.657	1026.17	359.209
ZK177.1	94.2734	3.06774	0.514745	5.95972	2.52665e-09	3.56218e-07	216.774	229.609	58.7969	17.6005	14.3344	28.5255
cyb-3	2824.22	2.13754	0.359038	5.95354	2.62402e-09	3.65195e-07	6029.8	5572.4	2205.31	917.079	989.914	1230.82
lact-2	860.936	-1.76667	0.29677	-5.95299	2.63293e-09	3.65195e-07	353.815	430.081	389.423	1727.63	1263.11	1001.56
T24D1.3	516.495	1.98201	0.333011	5.95178	2.6525e-09	3.65195e-07	1157.37	799.554	516.39	201.016	209.113	215.526
F54D11.3	248.969	2.16632	0.364781	5.93868	2.87327e-09	3.8679e-07	517.018	472.04	232.631	81.5181	81.7902	108.819
oac-1	59.9726	-3.77802	0.636177	-5.93864	2.87397e-09	3.8679e-07	7.47496	4.66212	11.9298	92.6342	208.27	34.8644
T19A5.3	408.563	-2.82038	0.474926	-5.93857	2.87519e-09	3.8679e-07	74.7496	55.9454	172.13	930.974	950.284	267.294
lon-8	639.793	-2.68212	0.45233	-5.92958	3.03719e-09	4.05488e-07	139.533	79.256	297.393	1166.26	1603.76	552.549
2017-03-03	1181.24	2.15118	0.362891	5.9279	3.06839e-09	4.06573e-07	2400.71	2375.35	1008.92	339.041	388.714	574.735
K09D9.12	155.74	2.59176	0.437784	5.92017	3.21599e-09	4.22951e-07	342.602	315.859	143.158	22.2322	55.651	54.9379
F41E6.12	534.658	-1.80826	0.305573	-5.91761	3.26649e-09	4.26411e-07	163.203	261.079	287.167	753.116	822.118	921.266
F13D11.4	471.09	-2.09939	0.354885	-5.9157	3.30461e-09	4.28215e-07	125.828	146.857	260.751	815.181	940.165	537.758
asm-2	556.529	1.68368	0.285014	5.90737	3.47612e-09	4.45898e-07	786.116	757.595	1002.1	249.186	233.566	310.61
F44F1.6	41.6753	4.82266	0.816483	5.90663	3.49169e-09	4.45898e-07	102.158	128.208	11.0777	1.85268	2.52959	4.22599
Y34B4A.10	216.505	-2.76143	0.467646	-5.90496	3.52724e-09	4.47198e-07	58.5538	26.8072	80.9522	398.327	571.688	162.701
egg-5	878.649	2.18591	0.370518	5.89961	3.64364e-09	4.57113e-07	2127.87	1483.72	710.675	260.302	328.004	361.322
T24C2.2	49.1219	4.15532	0.704549	5.89785	3.68276e-09	4.57113e-07	139.533	111.891	27.2681	4.63171	0.843198	10.565
R04D3.2	384.425	2.65133	0.449543	5.89782	3.68326e-09	4.57113e-07	789.854	931.258	268.421	61.1386	91.0653	164.814
R09F10.8	385.158	2.5086	0.425495	5.89573	3.73022e-09	4.59704e-07	814.77	875.313	275.238	81.5181	96.1245	167.983
fbxc-51	53.2184	4.62782	0.785212	5.89371	3.77608e-09	4.62125e-07	134.549	162.009	10.2255	5.55805	1.6864	5.28249
T21C9.13	796.557	1.84766	0.314102	5.88235	4.0448e-09	4.91597e-07	1472.57	1461.57	806.114	330.704	311.14	397.243
Y65B4BL.6	236.973	-2.87264	0.488562	-5.87979	4.10784e-09	4.95839e-07	39.8664	22.1451	107.368	469.656	559.883	222.921
clec-88	2439.64	2.0391	0.348036	5.85887	4.66014e-09	5.58678e-07	4846.26	4765.85	2161	795.728	821.275	1247.72
F13H8.5	379.56	-2.75226	0.469855	-5.85768	4.69376e-09	5.58906e-07	64.783	73.4284	155.087	806.844	951.127	226.091
C27D9.1	551.916	1.84528	0.315578	5.84731	4.996e-09	5.90903e-07	1078.89	941.748	570.074	242.702	215.015	263.068
nhr-8	301.648	-1.87676	0.321375	-5.83979	5.22677e-09	6.14076e-07	140.778	87.4148	158.496	531.72	443.522	447.955
spsb-2	776.914	1.78866	0.306523	5.83531	5.36915e-09	6.26626e-07	1490.01	1277.42	847.868	289.945	355.829	400.413
C50F7.5	212.751	-2.24817	0.385938	-5.82522	5.70389e-09	6.61313e-07	88.4537	74.5939	59.649	352.01	504.232	197.565
puf-3	2703.83	2.03458	0.351028	5.79606	6.78903e-09	7.81981e-07	5839.19	4939.52	2261.55	887.436	1000.03	1295.27
Y50D4C.2	533.698	1.85064	0.319608	5.79034	7.0243e-09	7.99331e-07	1032.79	919.603	554.736	204.722	216.702	273.633
Y62E10A.19	239.762	-2.23056	0.38523	-5.7902	7.03037e-09	7.99331e-07	64.783	67.6007	119.298	502.078	450.268	234.543
C36C9.1	127.876	2.83777	0.490523	5.78521	7.24237e-09	8.14498e-07	332.636	257.582	82.6565	28.7166	20.2367	45.4294
T01C3.3	1825.96	1.95284	0.337576	5.78488	7.25621e-09	8.14498e-07	3473.36	3586.34	1647.16	594.712	757.192	896.967
lips-9	161.055	-2.87055	0.497243	-5.77292	7.79092e-09	8.68983e-07	28.654	24.4761	62.2054	300.135	445.208	105.65
mei-2	1338.51	1.93414	0.335391	5.76683	8.07748e-09	8.95279e-07	2856.68	2255.3	1253.48	471.508	516.88	677.215
pzf-1	43.5496	3.15598	0.547424	5.76515	8.15875e-09	8.98635e-07	110.879	78.0905	46.015	11.1161	6.74558	8.45199
F53C3.5	286.19	-2.24082	0.388819	-5.76315	8.25588e-09	9.03686e-07	57.308	143.36	98.8469	507.636	299.335	610.656
zip-5	642.178	-1.77373	0.308158	-5.7559	8.61794e-09	9.37493e-07	282.803	371.804	218.145	800.36	1167.83	1012.13
K04G2.10	143.715	3.12733	0.544279	5.74581	9.1482e-09	9.89072e-07	346.34	358.983	68.1703	15.7478	24.4527	48.5989
W06B4.1	1483.7	1.98087	0.344875	5.74374	9.26084e-09	9.95145e-07	2776.95	2993.08	1332.73	485.403	548.078	765.961
H04M03.3	121.358	2.36023	0.411972	5.7291	1.00966e-08	1.07838e-06	246.674	245.927	116.742	30.5693	35.4143	52.8249
col-10	606.859	-2.75294	0.480627	-5.7278	1.0174e-08	1.0801e-06	88.4537	57.111	322.957	1095.86	1287.56	789.204
F14H3.4	144.464	2.72599	0.476127	5.72533	1.0323e-08	1.08372e-06	340.111	291.383	121.002	26.8639	21.9231	65.5029
E02H4.6	177.524	2.16938	0.378918	5.7252	1.03311e-08	1.08372e-06	326.407	358.983	185.764	54.6542	50.5919	88.7458
F53A9.7	334.656	-2.40328	0.419924	-5.72313	1.04578e-08	1.09052e-06	69.7663	55.9454	191.729	691.051	534.587	464.859
cdc-25.3	143.929	2.4517	0.428779	5.71786	1.07877e-08	1.1183e-06	297.753	311.197	121.002	33.3483	37.9439	62.3334
F53B3.6	416.3	-2.09991	0.367792	-5.7095	1.13307e-08	1.16773e-06	124.583	120.05	226.666	893.92	705.756	426.825
C27C12.1	164.371	2.29954	0.403097	5.70467	1.16569e-08	1.1942e-06	323.915	350.825	144.862	55.5805	41.3167	69.7289
kca-1	969.16	1.7647	0.309396	5.7037	1.17231e-08	1.1942e-06	1797.73	1740.14	955.236	426.117	426.658	469.085
acn-1	854.519	-2.83691	0.498016	-5.69643	1.2234e-08	1.23908e-06	134.549	111.891	381.754	1442.31	2517.79	538.814
F26G5.1	97.2953	2.62193	0.460496	5.6937	1.24316e-08	1.2519e-06	227.986	185.319	88.6214	27.7903	16.0208	38.0339
cnc-3	529.599	-1.77297	0.311531	-5.69116	1.26179e-08	1.26344e-06	194.349	231.94	292.28	834.634	1012.68	611.712
mex-5	3668.64	1.94451	0.342156	5.6831	1.32276e-08	1.317e-06	8089.15	6064.25	3319.04	1317.26	1316.23	1905.92
trcs-1	3744.28	1.79926	0.316775	5.67994	1.34739e-08	1.33181e-06	6643.99	7098.08	3709.32	1584.97	1370.2	2059.11
rmd-1	1876.68	1.85224	0.326141	5.67927	1.35275e-08	1.33181e-06	3762.4	3286.79	1769.02	652.145	881.142	908.588
Y17G9B.9	533.778	1.97846	0.348914	5.67034	1.42517e-08	1.39532e-06	1065.18	1026.83	462.706	188.047	220.075	239.825
daf-18	3761.28	2.02068	0.356607	5.6664	1.45829e-08	1.41986e-06	7395.23	7529.32	3181	1293.17	1192.28	1976.71
F53B7.7	97.4221	-2.79769	0.4939	-5.66448	1.47473e-08	1.42797e-06	18.6874	24.4761	29.8245	89.8552	116.361	305.328
mig-5	753.301	1.88031	0.332761	5.65063	1.59856e-08	1.53943e-06	1492.5	1388.15	674.034	306.619	316.199	342.305
cuti-1	327.06	-2.51746	0.445769	-5.64744	1.62851e-08	1.55974e-06	54.8164	78.0905	157.644	589.154	819.588	263.068
col-144	859.851	-2.68831	0.476231	-5.64496	1.65218e-08	1.57386e-06	127.074	97.9045	466.114	1879.55	1674.59	913.871
F26A10.2	140.94	-2.32253	0.411608	-5.64257	1.67533e-08	1.58733e-06	42.3581	26.8072	70.7267	249.186	291.746	164.814
C26B9.3	527.494	-2.48132	0.440105	-5.63802	1.72013e-08	1.62106e-06	89.6995	121.215	268.421	944.869	1304.43	436.334
F54C9.11	295.987	-1.87319	0.332353	-5.63615	1.73897e-08	1.6301e-06	100.912	121.215	157.644	456.687	345.711	593.752
Y57A10A.23	2015.02	-2.46227	0.437371	-5.6297	1.80521e-08	1.67765e-06	489.61	317.024	1048.97	3745.2	4851.76	1637.57
nos-1	362.745	2.03583	0.361644	5.62937	1.80874e-08	1.67765e-06	791.1	611.903	346.816	105.603	142.5	178.548
F48E3.6	37.8117	4.6353	0.824329	5.62312	1.87539e-08	1.73036e-06	94.6828	106.063	17.0426	0	1.6864	7.39549
pmp-5	960.351	-2.31365	0.41153	-5.62207	1.88687e-08	1.73189e-06	399.91	255.251	310.175	1554.4	2593.68	648.69
T03F7.7	397.702	-1.79597	0.319532	-5.62063	1.90268e-08	1.73735e-06	140.778	193.478	198.546	521.531	510.978	820.899
K10D6.2	666.678	-1.88986	0.336992	-5.60802	2.04658e-08	1.85912e-06	179.399	247.092	421.804	993.965	1150.96	1006.84
ZK402.3	150.876	-2.14666	0.382986	-5.60507	2.08176e-08	1.88138e-06	32.3915	66.4352	67.3182	265.86	292.59	180.661
Y51F10.2	1295.6	1.76273	0.314865	5.59837	2.16374e-08	1.93875e-06	2605.02	2069.98	1329.32	505.783	555.667	707.854
cpg-1	4730.02	2.03999	0.364408	5.59809	2.16725e-08	1.93875e-06	11451.6	7088.75	4288.76	1263.53	2058.25	2229.21
nasp-2	4304.1	1.94653	0.347986	5.5937	2.22279e-08	1.9784e-06	8743.21	8060.81	3700.8	1459.92	1572.56	2287.32
nlp-12	526.181	-1.95237	0.349124	-5.59221	2.24194e-08	1.98541e-06	244.182	135.201	268.421	688.272	1145.91	675.102
T01D3.3	113.258	-2.40578	0.430293	-5.59104	2.25713e-08	1.98887e-06	29.8998	23.3106	53.6841	120.424	246.214	206.017
Y54G9A.4	80.1577	2.45445	0.439321	5.5869	2.31152e-08	2.01858e-06	183.136	130.539	92.882	17.6005	21.9231	34.8644
T24E12.1	60.4334	3.05982	0.547693	5.58674	2.31376e-08	2.01858e-06	153.237	127.043	43.4586	7.41074	13.4912	17.9605
nas-37	491.87	-1.67736	0.300362	-5.58446	2.34431e-08	2.03516e-06	198.086	240.099	264.16	564.142	874.396	810.334
cth-1	1052.98	-2.47963	0.444227	-5.58189	2.37914e-08	2.05528e-06	427.318	173.664	359.598	2111.13	2599.58	646.577
Y39B6A.10	236.815	2.11265	0.378752	5.57793	2.43401e-08	2.09242e-06	519.51	437.074	197.694	86.1498	84.3198	96.1413
fbxa-215	2803.28	1.93608	0.347425	5.57267	2.50859e-08	2.14447e-06	5213.78	5568.9	2552.13	888.362	1037.13	1559.39
F46F3.3	117.446	-3.13467	0.562686	-5.5709	2.53429e-08	2.14447e-06	14.9499	8.15871	47.7192	220.469	324.631	88.7458
F46C8.8	313.861	-2.97073	0.533306	-5.57039	2.54165e-08	2.14447e-06	39.8664	33.8004	138.045	714.21	776.585	180.661
R04B3.3	55.215	-2.79646	0.502032	-5.57028	2.54324e-08	2.14447e-06	12.4583	8.15871	20.4511	96.3396	127.323	66.5594
tdc-1	1568.91	1.76505	0.317244	5.5637	2.64108e-08	2.21413e-06	2912.74	2902.17	1458.84	666.04	689.736	783.922
R13H4.5	241.615	-1.9528	0.351089	-5.56212	2.66518e-08	2.21413e-06	87.2078	89.7458	120.15	439.086	470.504	242.995
abu-12	185.36	-3.05997	0.550165	-5.56191	2.66834e-08	2.21413e-06	34.8831	11.6553	71.5788	305.693	561.57	126.78
Y18D10A.11	815.719	1.90897	0.343254	5.56141	2.67611e-08	2.21413e-06	1751.63	1383.48	730.274	283.461	356.673	388.791
puf-11	3117.65	1.91622	0.344767	5.55801	2.72862e-08	2.24479e-06	6155.63	5961.69	2670.57	1122.73	1149.28	1646.02
F18A1.7	2002.13	1.91516	0.344615	5.55737	2.73863e-08	2.24479e-06	3781.08	4056.04	1658.24	747.558	788.39	981.487
ttr-50	477.801	2.81121	0.505931	5.5565	2.75231e-08	2.24556e-06	1092.59	1243.62	172.982	95.4133	99.4973	162.701
C50E3.11	225.447	2.48566	0.447718	5.55184	2.82678e-08	2.29568e-06	487.118	490.688	169.574	50.9488	45.5327	108.819
neg-1	458.283	1.98784	0.35892	5.53839	3.05258e-08	2.46769e-06	987.94	824.03	384.31	166.742	179.601	207.074
T10C6.7	214.187	2.41098	0.435974	5.5301	3.20053e-08	2.57548e-06	505.806	433.577	142.305	56.5069	58.1806	88.7458
K01A6.7	73.6574	-2.39943	0.433978	-5.52892	3.22216e-08	2.57712e-06	18.6874	18.6485	32.3809	138.025	143.344	90.8588
cutl-28	184.302	-2.98821	0.540539	-5.52819	3.23544e-08	2.57712e-06	26.1624	26.8072	69.8746	354.789	540.49	87.6893
F46G11.6	132.014	-3.07166	0.555766	-5.52688	3.25972e-08	2.57712e-06	17.4416	12.8208	52.832	259.376	369.321	80.2939
M03E7.2	76.1306	-2.37788	0.430245	-5.52681	3.26107e-08	2.57712e-06	21.179	18.6485	33.233	150.994	140.814	91.9153
T21D12.14	121.204	-2.11573	0.382983	-5.52435	3.30712e-08	2.60185e-06	37.3748	34.9659	63.0575	238.996	196.465	156.362
F53F8.3	212.366	2.46188	0.446949	5.50818	3.62567e-08	2.83979e-06	421.089	488.357	168.721	37.0537	56.4942	102.48
nas-7	329.445	-2.39062	0.434383	-5.50348	3.72375e-08	2.9037e-06	71.0121	58.2765	185.764	713.284	615.534	332.797
lron-9	689.296	-1.85973	0.338125	-5.50014	3.795e-08	2.94622e-06	220.511	293.714	378.345	1085.67	1444.4	713.136
F29G9.7	166.651	2.16921	0.394544	5.49801	3.84094e-08	2.96769e-06	306.473	358.983	152.531	47.2435	56.4942	78.1809
F02H6.3	247.442	2.52992	0.460248	5.49685	3.86633e-08	2.96769e-06	543.18	548.965	172.982	56.5069	44.6895	118.328
C18D11.1	509.535	-1.6672	0.303319	-5.49654	3.87317e-08	2.96769e-06	174.416	261.079	295.689	762.38	876.926	686.724
M03F8.1	197.483	-2.79061	0.507976	-5.49358	3.93865e-08	3.0048e-06	33.6373	27.9727	86.9171	455.76	461.229	119.384
btb-12	76.016	3.56253	0.648835	5.49065	4.00462e-08	3.03205e-06	193.103	191.147	35.7894	6.4844	4.21599	25.356
unc-71	917.149	1.85192	0.337297	5.49046	4.00878e-08	3.03205e-06	1858.77	1611.93	838.495	357.568	349.084	487.046
Y54F10AM.11	374.922	1.85586	0.338256	5.48656	4.09843e-08	3.08661e-06	772.412	638.71	351.929	162.11	166.953	157.418
C25A11.10	100.517	2.28471	0.416986	5.47911	4.27461e-08	3.20559e-06	205.561	203.968	91.1778	36.1273	34.5711	31.6949
clec-17	86.1343	-2.83416	0.517644	-5.47512	4.3722e-08	3.25246e-06	6.22913	22.1451	34.0851	162.11	85.163	207.074
oac-42	44.7485	-3.88379	0.709363	-5.47504	4.37401e-08	3.25246e-06	2.49165	4.66212	9.37342	65.7703	161.894	24.2995
egg-3	1138.63	1.92842	0.352272	5.47423	4.39421e-08	3.25375e-06	2154.03	2266.96	989.321	388.137	417.383	615.938
F15A4.10	105.305	2.87731	0.526344	5.46659	4.58778e-08	3.38287e-06	237.953	254.086	63.9097	12.9688	22.7663	40.1469
F32D8.7	327.595	-2.58029	0.472303	-5.46321	4.67592e-08	3.43165e-06	56.0622	60.6076	163.609	766.085	688.893	230.317
tbx-9	102.525	2.46551	0.451346	5.46257	4.69289e-08	3.43165e-06	220.511	213.292	86.9171	22.2322	27.8255	44.3729
ZC123.1	242.023	-2.90162	0.531373	-5.46061	4.74497e-08	3.4554e-06	53.5705	19.814	97.1427	394.622	732.739	154.249
ent-5	97.6357	2.75405	0.505253	5.45083	5.01358e-08	3.63598e-06	246.674	200.471	63.0575	14.8215	26.9823	33.8079
C30F12.4	587.815	1.73051	0.317638	5.44807	5.09199e-08	3.67771e-06	1075.15	1029.16	605.864	252.891	235.252	328.571
ins-35	45.2847	-3.16926	0.581956	-5.44588	5.155e-08	3.69786e-06	8.72078	8.15871	10.2255	58.3596	140.814	45.4294
K08H2.3	63.2263	2.84985	0.523328	5.44564	5.16186e-08	3.69786e-06	150.745	139.864	42.6064	15.7478	13.4912	16.904
cpar-1	694.312	1.92568	0.354481	5.43237	5.5609e-08	3.9676e-06	1392.83	1278.59	626.315	232.512	252.116	383.509
tsp-2	705.063	-1.88071	0.346872	-5.42192	5.89634e-08	4.18997e-06	322.669	396.28	185.764	1071.78	1443.55	810.334
str-7	136.561	-3.07466	0.567254	-5.42025	5.95169e-08	4.21232e-06	42.3581	10.4898	34.0851	290.871	380.282	61.2769
clec-180	732.451	-2.2186	0.409397	-5.41918	5.98729e-08	4.22056e-06	246.674	193.478	336.591	1122.73	1959.59	535.645
ptr-16	237.499	-2.68866	0.496386	-5.41646	6.07911e-08	4.23868e-06	53.5705	26.8072	109.925	449.276	616.378	169.04
meg-2	177.057	2.49031	0.459781	5.41628	6.08502e-08	4.23868e-06	431.056	365.976	104.812	55.5805	40.4735	64.4464
K03D3.2	53.7135	-2.83921	0.524199	-5.41628	6.08515e-08	4.23868e-06	9.96661	9.32424	19.599	69.4757	144.187	69.7289
gem-4	543.714	-1.70132	0.314522	-5.40924	6.32932e-08	4.3914e-06	221.757	311.197	234.335	1018.98	584.336	891.684
mex-6	2006.27	1.8939	0.350327	5.40609	6.44167e-08	4.45183e-06	3986.64	3744.85	1753.68	748.485	678.774	1125.17
gpd-1	2138	1.83314	0.339212	5.40411	6.51299e-08	4.47159e-06	4579.66	3580.51	1856.79	809.623	904.751	1096.65
F19H6.4	107.73	2.87832	0.532638	5.40389	6.52102e-08	4.47159e-06	239.199	258.748	70.7267	12.0424	20.2367	45.4294
flh-3	163.441	2.53928	0.470875	5.39268	6.94139e-08	4.7414e-06	360.044	361.314	115.037	48.1698	25.2959	70.7854
col-34	811.508	-2.00392	0.372029	-5.38645	7.1861e-08	4.86952e-06	257.886	202.802	509.573	1270.02	1694.83	933.944
F13B9.2	103.356	-2.26103	0.41979	-5.3861	7.20012e-08	4.86952e-06	28.654	29.1383	48.5713	188.047	220.075	105.65
vit-6	22645	2.04746	0.380185	5.38544	7.22692e-08	4.86952e-06	63137.2	22681.2	23586.1	7055.02	9820.72	9589.83
F47B8.5	35.2372	-3.50575	0.651006	-5.38512	7.23949e-08	4.86952e-06	2.49165	4.66212	9.37342	68.5493	93.5949	32.7514
slcf-2	181.914	-2.17574	0.404301	-5.38148	7.38762e-08	4.95027e-06	51.0789	61.7731	84.3607	402.959	338.122	153.192
T05C1.3	61.2977	-3.37342	0.627344	-5.37731	7.56052e-08	5.04693e-06	4.98331	2.33106	23.8596	108.382	166.953	61.2769
ncr-1	489.438	-1.53977	0.2865	-5.3744	7.68364e-08	5.10977e-06	242.936	263.41	245.413	656.777	900.535	627.56
F10D11.6	1259.58	-2.5774	0.47964	-5.37362	7.71732e-08	5.11287e-06	225.495	194.644	662.956	2892.04	2761.47	820.899
T28A11.16	217.295	-2.0004	0.372604	-5.3687	7.93045e-08	5.21874e-06	100.912	92.0769	68.1703	235.291	291.746	515.571
mei-1	949.302	1.6769	0.312391	5.36797	7.96297e-08	5.21874e-06	1878.71	1522.18	938.194	442.792	417.383	496.554
C17E7.9	150.989	2.35758	0.4392	5.3679	7.96596e-08	5.21874e-06	327.652	314.693	115.89	30.5693	59.0238	58.1074
ima-2	3194.56	1.62938	0.303708	5.36496	8.09682e-08	5.28483e-06	6207.95	5159.8	3117.94	1471.03	1537.15	1673.49
F13B6.1	97.2638	-2.43698	0.45435	-5.36366	8.15502e-08	5.30317e-06	32.3915	16.3174	41.7543	148.215	240.311	104.593
F11E6.9	148.714	-3.08206	0.574883	-5.3612	8.26712e-08	5.35631e-06	17.4416	11.6553	63.9097	292.724	415.696	90.8588
wrt-10	890.83	-2.56364	0.478489	-5.35778	8.42484e-08	5.4385e-06	171.924	143.36	456.741	1417.3	2539.71	615.938
rgs-11	95.8463	2.805	0.523667	5.35647	8.48632e-08	5.45819e-06	232.97	198.14	71.5788	13.8951	15.1776	43.3164
fkh-3	46.3987	3.48891	0.651532	5.35494	8.55861e-08	5.48467e-06	109.633	121.215	24.7117	2.77903	8.43198	11.6215
Y54F10AM.6	319.536	-2.49329	0.465879	-5.3518	8.70833e-08	5.5604e-06	62.2913	59.442	166.165	600.27	793.449	235.599
mom-2	526.624	1.83371	0.342686	5.35101	8.74649e-08	5.5646e-06	1110.03	862.492	495.087	195.458	216.702	279.972
egg-4	1058.93	1.86471	0.34872	5.3473	8.92774e-08	5.65948e-06	2150.3	1877.67	956.941	336.262	454.484	577.904
Y38H6C.21	18.134	-7.5262	1.41238	-5.32875	9.88901e-08	6.24638e-06	0	0	0	25.9376	73.3582	9.50848
DY3.8	1050.41	2.00718	0.377688	5.31438	1.07021e-07	6.73585e-06	2048.14	2136.42	862.354	283.461	400.519	571.566
Y46H3C.7	48.1444	2.92537	0.550648	5.3126	1.0807e-07	6.77727e-06	117.108	102.567	35.7894	10.1898	12.648	10.565
Y75B12B.1	1980.98	1.80894	0.340541	5.31197	1.08449e-07	6.77727e-06	3524.44	3966.3	1756.24	675.304	895.476	1068.12
K11G9.5	293.145	-1.65184	0.311462	-5.30351	1.13596e-07	7.07385e-06	112.124	169.002	143.158	385.358	415.696	533.532
szy-4	953.172	1.87464	0.35382	5.29828	1.16897e-07	7.24688e-06	1988.34	1657.38	847.868	322.367	364.261	538.814
T27A10.6	423.031	-2.69961	0.509587	-5.29765	1.173e-07	7.24688e-06	84.7162	59.442	193.433	618.797	1331.41	250.39
C38C6.3	73.388	-3.46079	0.653328	-5.29717	1.17608e-07	7.24688e-06	8.72078	2.33106	24.7117	142.657	221.761	40.1469
W04A4.2	189.119	2.19083	0.413659	5.29622	1.18228e-07	7.25967e-06	438.531	312.362	179.799	41.6854	64.083	98.2543
T12G3.6	986.768	1.94096	0.366553	5.29517	1.18904e-07	7.27587e-06	1954.7	1890.49	852.129	270.492	426.658	526.136
ZK593.3	959.283	-1.90298	0.359505	-5.29334	1.20102e-07	7.3083e-06	480.889	300.707	432.881	1522.91	2180.51	837.803
C24H10.3	81.8446	-2.63175	0.497224	-5.29287	1.20408e-07	7.3083e-06	21.179	10.4898	35.7894	101.898	219.231	102.48
ZK971.1	125.254	-2.44773	0.462494	-5.29247	1.20678e-07	7.3083e-06	27.4082	29.1383	58.7969	117.645	176.228	342.305
cyb-2.2	2269.8	1.79986	0.340135	5.29162	1.21239e-07	7.31709e-06	4223.35	4363.74	1993.13	813.329	955.343	1269.91
F14H3.5	157.2	2.48282	0.46964	5.28664	1.24583e-07	7.49326e-06	327.652	348.493	123.559	27.7903	35.4143	80.2939
B0212.3	214.151	2.01277	0.381086	5.28166	1.28016e-07	7.67358e-06	393.681	418.425	217.293	76.8864	58.1806	120.441
F25D7.4	1620.32	1.77373	0.33637	5.27314	1.34108e-07	8.0115e-06	3301.44	2575.82	1644.61	571.553	629.025	999.447
tag-276	35.0851	4.36064	0.827128	5.27203	1.34924e-07	8.03298e-06	90.9453	96.739	12.7819	3.70537	0	6.33899
fbxa-30	80.501	-2.49063	0.473117	-5.26429	1.40731e-07	8.35049e-06	9.96661	24.4761	37.4937	180.637	129.009	101.424
W08E12.2	60.3089	-3.37906	0.642065	-5.26281	1.4187e-07	8.38986e-06	9.96661	6.99318	14.4862	138.951	170.326	21.13
Y45F10C.1	866.851	2.06925	0.393247	5.26195	1.42534e-07	8.40095e-06	1801.46	1771.61	627.167	241.775	311.14	447.955
Y58A7A.2	109.564	-1.92924	0.366711	-5.26093	1.43325e-07	8.41774e-06	47.3414	44.2901	45.1628	130.614	212.486	177.492
dex-1	355.362	-2.27782	0.433017	-5.26036	1.43775e-07	8.41774e-06	93.437	95.5735	174.686	804.991	731.052	232.43
H20E11.2	122.927	-2.07233	0.394154	-5.25766	1.45898e-07	8.51375e-06	56.0622	40.7936	45.1628	225.101	252.116	118.328
W03D8.7	173.972	2.08192	0.396667	5.24854	1.53306e-07	8.89005e-06	417.352	266.906	160.2	53.7279	63.2398	82.4069
C17E7.12	119.575	2.48471	0.473414	5.24849	1.53355e-07	8.89005e-06	275.328	244.761	88.6214	19.4532	39.6303	49.6554
T07G12.3	95.2714	-3.18515	0.607659	-5.24168	1.59124e-07	9.19422e-06	4.98331	5.82765	44.3107	213.985	203.211	99.3108
F23D12.11	2841.41	1.67592	0.319953	5.23801	1.62317e-07	9.34807e-06	5876.56	4439.5	2668.87	1233.89	1276.6	1553.05
col-33	91.4777	-3.09803	0.591644	-5.23631	1.63822e-07	9.40402e-06	11.2124	5.82765	39.1979	226.028	203.211	63.3899
C30F8.3	73.9385	-2.71713	0.519191	-5.23339	1.66425e-07	9.52244e-06	17.4416	6.99318	33.233	148.215	162.737	75.0114
apx-1	698.536	1.76097	0.336651	5.23084	1.68739e-07	9.62357e-06	1416.5	1165.53	654.435	260.302	307.767	386.678
mlt-9	713.086	-2.22946	0.426379	-5.22882	1.70597e-07	9.69814e-06	201.824	195.809	353.633	1116.24	1925.02	485.989
cpg-3	5024.93	1.78954	0.342387	5.22667	1.72591e-07	9.77999e-06	8912.64	9870.87	4601.5	1682.24	2081.86	3000.45
cyp-13B2	42.1142	3.72418	0.712986	5.22336	1.75704e-07	9.92444e-06	107.141	101.401	26.416	0	9.27517	8.45199
T03D8.6	1459.41	-1.80645	0.345908	-5.22233	1.76681e-07	9.94777e-06	421.089	624.724	899.848	2363.1	2911.56	1536.15
dgtr-1	303.901	1.91194	0.366377	5.21851	1.80371e-07	1.01232e-05	645.338	533.813	261.604	109.308	122.264	151.079
gba-4	334.483	-1.7425	0.334563	-5.20828	1.906e-07	1.06633e-05	112.124	165.505	183.208	530.794	367.634	647.633
B0478.3	63.5111	-2.18036	0.418856	-5.20552	1.93456e-07	1.07889e-05	19.9332	22.1451	26.416	92.6342	99.4973	120.441
ets-9	630.159	-1.54318	0.296696	-5.20121	1.97995e-07	1.10072e-05	307.719	338.004	320.4	999.523	1143.38	671.933
Y49F6B.12	78.7157	-2.37316	0.456417	-5.19953	1.99794e-07	1.10722e-05	24.9165	10.4898	40.0501	131.541	129.009	136.288
gei-12	288.677	2.11804	0.408228	5.18837	2.12142e-07	1.17197e-05	681.467	520.992	205.363	95.4133	93.5949	135.232
F59C6.14	262.764	-1.62085	0.31252	-5.18637	2.14431e-07	1.17939e-05	117.108	113.056	155.94	477.993	361.732	350.757
C36A4.5	1856	1.8744	0.361432	5.18603	2.14824e-07	1.17939e-05	3926.84	3164.41	1658.24	567.848	712.502	1106.15
C46E10.9	71.7291	2.82695	0.545197	5.1852	2.15784e-07	1.18098e-05	194.349	134.036	48.5713	16.6742	9.27517	27.469
F18F11.4	52.7636	-3.0985	0.59855	-5.17668	2.25864e-07	1.23232e-05	9.96661	4.66212	17.8947	87.0762	156.835	40.1469
M03B6.3	80.6502	-3.37833	0.653015	-5.17344	2.29825e-07	1.25006e-05	9.96661	3.49659	28.1202	128.762	272.353	41.2034
cnc-2	235.82	-1.96232	0.379545	-5.17018	2.33865e-07	1.26813e-05	46.0956	109.56	132.08	325.146	379.439	422.599
abu-13	570.451	-2.16025	0.418145	-5.16628	2.38804e-07	1.29093e-05	188.12	171.333	265.864	932.827	1491.62	372.944
F47D12.6	439.76	-1.47516	0.285766	-5.16213	2.44156e-07	1.31312e-05	209.299	221.451	266.716	704.946	693.108	543.04
Y39E4B.5	570.998	1.98405	0.384361	5.16194	2.44399e-07	1.31312e-05	1248.32	1075.78	410.726	201.016	209.113	281.029
T22D1.5	1901.28	1.62225	0.31436	5.16048	2.4632e-07	1.31942e-05	3282.75	3516.4	1811.63	837.413	853.316	1106.15
col-115	179.853	-2.82177	0.547138	-5.15733	2.50501e-07	1.33775e-05	18.6874	23.3106	90.3256	455.76	368.477	122.554
gana-1	325.834	-1.6032	0.310947	-5.15587	2.52454e-07	1.34411e-05	143.27	136.367	203.659	500.225	565.786	405.695
C29G2.1	160.06	1.96268	0.381023	5.15108	2.58995e-07	1.37478e-05	302.736	292.548	168.721	57.4332	48.0623	90.8588
Y51H4A.7	359.179	-1.77227	0.344362	-5.14655	2.65323e-07	1.40414e-05	186.874	135.201	166.165	406.664	811.156	449.012
pat-9	149.637	-2.04965	0.39875	-5.14019	2.74459e-07	1.44814e-05	38.6206	44.2901	90.3256	253.818	181.288	289.48
T16G1.2	79.6908	-2.95435	0.574885	-5.13903	2.76161e-07	1.45277e-05	12.4583	11.6553	29.8245	150.067	231.879	42.2599
C15C6.1	221.742	-2.14762	0.418113	-5.13647	2.7995e-07	1.46832e-05	59.7997	57.111	126.967	388.137	496.643	201.791
F14F9.8	178.304	-2.54409	0.496735	-5.12162	3.02923e-07	1.5841e-05	26.1624	25.6417	103.108	200.09	268.98	445.842
wdr-5.3	680.438	1.81388	0.354455	5.11738	3.09805e-07	1.61529e-05	1356.7	1229.63	592.229	242.702	271.51	389.848
skr-15	73.1151	3.10538	0.607433	5.1123	3.18263e-07	1.6545e-05	171.924	184.154	36.6415	6.4844	10.9616	28.5255
cyp-31A2	1235.23	1.79483	0.351561	5.10531	3.30246e-07	1.71174e-05	2172.72	2531.53	1048.97	465.024	483.152	709.967
T17H7.7	495.412	-2.6044	0.510644	-5.10023	3.39237e-07	1.75319e-05	69.7663	82.7526	265.864	1181.09	1079.29	293.706
C28H8.5	132.048	-2.66173	0.522332	-5.09585	3.47186e-07	1.78902e-05	17.4416	25.6417	63.9097	342.747	253.803	88.7458
vit-1	3107.25	2.30733	0.453373	5.08925	3.59474e-07	1.84342e-05	8542.63	1955.76	5012.22	930.974	1619.78	582.13
C56C10.4	92.4237	-2.97962	0.585495	-5.08906	3.59834e-07	1.84342e-05	13.7041	5.82765	41.7543	200.09	227.663	65.5029
C49F8.3	654.811	-2.4386	0.4794	-5.08678	3.6419e-07	1.85617e-05	123.337	96.739	390.275	1232.04	1558.23	528.249
C08F1.10	27.5883	6.44749	1.26753	5.08666	3.64429e-07	1.85617e-05	64.783	92.0769	6.81703	1.85268	0	0
nstp-3	85.726	-2.88622	0.567517	-5.08569	3.66297e-07	1.8603e-05	14.9499	6.99318	38.3458	176.931	215.859	61.2769
lsy-27	71.6712	2.97454	0.585103	5.08378	3.69988e-07	1.87365e-05	160.712	182.988	37.4937	10.1898	10.1184	28.5255
ZK662.6	107.53	-2.60216	0.512281	-5.07956	3.78309e-07	1.9103e-05	16.1957	13.9864	59.649	200.09	241.155	114.102
mab-7	215.217	-2.59143	0.51026	-5.07864	3.80151e-07	1.91412e-05	33.6373	33.8004	115.037	374.242	579.277	155.305
col-128	51.8952	-3.18317	0.62721	-5.07512	3.87245e-07	1.94428e-05	6.22913	6.99318	17.0426	99.1186	153.462	28.5255
K09C8.7	61.6312	-2.45679	0.484152	-5.07442	3.88672e-07	1.9459e-05	12.4583	17.483	26.416	138.951	112.145	62.3334
ttr-23	686.33	-1.38322	0.272751	-5.07135	3.94995e-07	1.97196e-05	331.39	355.487	453.332	1020.83	938.479	1018.46
C45B2.2	2163.76	-2.45724	0.484703	-5.06959	3.98679e-07	1.9799e-05	348.831	286.72	1362.55	5286.64	3499.27	2198.57
bed-3	158.914	-2.93519	0.578988	-5.06951	3.98833e-07	1.9799e-05	27.4082	9.32424	72.4309	322.367	425.815	96.1413
fkb-3	1147.07	-1.77933	0.351606	-5.06057	4.18006e-07	2.06925e-05	394.927	445.232	711.527	1656.3	2527.06	1147.36
C25A11.2	188.641	1.8695	0.369544	5.05893	4.21624e-07	2.08131e-05	370.01	351.99	167.017	87.0762	77.5742	78.1809
hacd-1	1744.7	-1.46797	0.290277	-5.05711	4.25647e-07	2.0953e-05	1100.06	644.538	1034.48	2504.83	2388.78	2795.49
tag-120	1121.13	-1.36111	0.269594	-5.04874	4.44745e-07	2.18321e-05	503.314	712.139	668.921	1716.51	1542.21	1583.69
let-99	844.971	1.68742	0.334335	5.0471	4.48577e-07	2.19591e-05	1643.24	1486.05	739.648	353.863	389.557	457.464
rnr-2	3460	1.74273	0.345485	5.04432	4.55144e-07	2.21591e-05	6133.2	7144.7	2706.36	1476.59	1542.21	1756.96
fbn-1	377.784	-2.36327	0.468503	-5.0443	4.55177e-07	2.21591e-05	89.6995	60.6076	217.293	524.31	1034.6	340.192
C49F5.6	160.762	2.02324	0.401482	5.03944	4.66904e-07	2.26673e-05	328.898	315.859	129.524	53.7279	61.5534	75.0114
efn-2	449.626	-1.78988	0.355427	-5.03586	4.75699e-07	2.30309e-05	154.482	143.36	305.914	779.054	790.919	524.023
F23H12.5	312.321	-2.69364	0.535251	-5.03247	4.84194e-07	2.33779e-05	44.8497	45.4557	159.348	540.984	908.967	174.322
Y65B4BL.4	408.542	1.5596	0.310212	5.02752	4.96853e-07	2.39025e-05	758.708	639.876	432.029	187.121	207.427	226.091
T05H10.4	489.612	2.08756	0.415255	5.02717	4.97771e-07	2.39025e-05	954.303	1138.72	285.463	175.079	193.935	190.17
T19H12.2	4636.79	1.5138	0.301249	5.02508	5.03216e-07	2.40983e-05	8449.19	7642.38	4513.73	2335.31	2154.37	2725.77
pcn-1	2744.36	1.70103	0.338598	5.02373	5.06764e-07	2.42024e-05	5455.47	4884.74	2253.03	1176.45	1205.77	1490.72
nhx-9	276.601	-1.73719	0.345998	-5.0208	5.14578e-07	2.45092e-05	79.7329	135.201	167.017	437.234	499.173	341.249
B0416.10	47.5859	2.67607	0.533738	5.01383	5.33584e-07	2.5346e-05	103.404	106.063	37.4937	11.1161	12.648	14.791
inx-22	826.753	1.80358	0.359886	5.01154	5.39958e-07	2.55798e-05	1637.02	1530.34	688.52	326.072	296.806	481.763
col-157	172.55	-2.51475	0.502125	-5.00821	5.49388e-07	2.59568e-05	38.6206	33.8004	80.9522	384.432	405.578	91.9153
fkb-7	143.688	-1.8027	0.360304	-5.00328	5.63622e-07	2.6558e-05	56.0622	57.111	78.3958	230.659	278.255	161.644
exo-3	1220.81	1.51858	0.303549	5.00273	5.65241e-07	2.65633e-05	1988.34	2198.19	1243.26	574.332	571.688	749.057
F44A2.3	177.778	-1.72671	0.34558	-4.99656	5.8361e-07	2.73002e-05	77.2412	87.4148	82.6565	199.164	254.646	365.548
ZC443.3	899.402	-1.74188	0.348626	-4.99643	5.8402e-07	2.73002e-05	211.79	483.695	545.362	1562.74	1260.58	1332.24
cyp-31A5	569.503	1.78759	0.357823	4.99574	5.86106e-07	2.73252e-05	1075.15	1111.92	462.706	212.132	252.959	302.158
C24H10.1	67.7247	-2.05035	0.410752	-4.99171	5.98479e-07	2.78015e-05	28.654	26.8072	23.8596	106.529	130.696	89.8023
ptr-6	202.969	-2.1006	0.420844	-4.99139	5.99477e-07	2.78015e-05	59.7997	50.1178	119.298	311.251	479.779	197.565
thn-2	2602.48	1.83659	0.36829	4.9868	6.13889e-07	2.83952e-05	6459.61	3572.35	2167.82	905.036	1328.88	1181.16
K02B12.2	50.1412	3.44658	0.691235	4.98612	6.1603e-07	2.84196e-05	105.895	151.519	17.8947	4.63171	5.05919	15.8475
C49F5.3	124.166	2.25328	0.452121	4.98379	6.23511e-07	2.86897e-05	249.165	279.727	86.9171	33.3483	38.7871	57.0509
cpn-2	357.209	-2.1736	0.436366	-4.98114	6.32101e-07	2.89658e-05	87.2078	114.222	186.616	786.465	739.484	229.26
clec-5	1698.58	1.46086	0.29329	4.98093	6.32801e-07	2.89658e-05	2479.19	2932.47	2064.71	1097.72	948.597	668.763
dut-1	1505.3	1.61811	0.325343	4.97356	6.57334e-07	3.00109e-05	3041.06	2451.11	1320.8	718.842	723.464	776.526
K08B5.1	87.2462	-1.85237	0.372683	-4.97035	6.68315e-07	3.04334e-05	31.1457	38.4625	43.4586	141.73	128.166	140.514
T19B4.5	628.966	1.47959	0.297787	4.96863	6.74262e-07	3.04412e-05	1122.49	997.694	657.843	330.704	311.14	353.927
pie-1	525.128	1.83653	0.36965	4.96828	6.75478e-07	3.04412e-05	1148.65	899.789	413.282	196.385	215.859	276.803
faah-2	4750.37	-1.61058	0.324174	-4.96827	6.75522e-07	3.04412e-05	2060.6	2799.6	2171.22	8717.81	8549.18	4203.81
C17H12.10	199.422	-1.73254	0.348729	-4.96815	6.75943e-07	3.04412e-05	71.0121	86.2492	118.446	290.871	236.939	393.017
orc-1	1097.15	1.60891	0.323866	4.96781	6.77124e-07	3.04412e-05	1983.36	1940.61	1033.63	549.321	432.56	643.407
clec-222	566.202	1.64818	0.33199	4.96456	6.88562e-07	3.08767e-05	721.333	1251.78	602.455	289.945	236.939	294.763
clec-4	46.7627	-2.74847	0.55375	-4.96337	6.92812e-07	3.09884e-05	16.1957	9.32424	11.0777	100.971	107.086	35.9209
R57.2	154.824	-2.24184	0.451766	-4.96239	6.9632e-07	3.1034e-05	39.8664	43.1246	78.3958	255.67	394.617	117.271
F59A6.5	829.98	1.62202	0.326883	4.96207	6.97465e-07	3.1034e-05	1532.37	1434.77	791.628	350.157	361.732	509.232
mcm-7	1822.93	1.66032	0.334634	4.96161	6.99114e-07	3.1034e-05	3705.09	3045.53	1558.54	773.496	844.884	1010.01
fmo-4	1529.99	-1.73102	0.34901	-4.9598	7.05663e-07	3.1246e-05	438.531	642.207	1043.01	2688.25	2679.68	1688.28
F01G10.10	356.625	-2.31933	0.468019	-4.95564	7.20941e-07	3.17357e-05	99.6661	76.925	179.799	765.159	823.804	194.396
F35G2.5	26.2733	-3.73122	0.752931	-4.95559	7.21099e-07	3.17357e-05	3.73748	0	6.81703	57.4332	63.2398	26.4125
F54D10.7	189.237	2.04885	0.413464	4.95532	7.22125e-07	3.17357e-05	399.91	355.487	159.348	44.4644	92.7517	83.4634
F28C6.5	179.298	-2.29011	0.462451	-4.9521	7.34159e-07	3.21843e-05	46.0956	48.9523	86.9171	295.503	478.936	119.384
fbxb-83	26.9739	5.80121	1.17191	4.95024	7.41216e-07	3.23988e-05	57.308	99.0701	2.55639	1.85268	0	1.0565
F38A6.4	186.537	-2.59946	0.525159	-4.94984	7.4273e-07	3.23988e-05	24.9165	29.1383	103.108	430.749	401.362	129.949
R05G9R.1	59.5806	-2.83236	0.57288	-4.94406	7.65103e-07	3.32924e-05	9.96661	5.82765	27.2681	131.541	133.225	49.6554
R02F2.4	526.462	1.68147	0.340147	4.94337	7.67842e-07	3.33293e-05	987.94	946.41	473.784	219.543	226.82	304.271
Y46H3C.5	134.436	2.50808	0.507597	4.94109	7.76886e-07	3.3639e-05	331.39	278.562	75.8395	26.8639	29.5119	64.4464
irld-31	98.4471	2.34429	0.474575	4.93976	7.82181e-07	3.3714e-05	229.232	200.471	63.9097	25.9376	32.0415	39.0904
Y82E9BR.1	146.698	2.37945	0.4817	4.9397	7.82446e-07	3.3714e-05	289.032	375.301	74.1352	46.3171	44.6895	50.7119
cdl-1	1080.81	1.51635	0.30713	4.93718	7.92612e-07	3.40688e-05	1934.77	1838.04	1032.78	605.828	526.155	547.266
gna-2	1145.26	1.46436	0.296689	4.93568	7.98704e-07	3.42405e-05	2018.24	1866.01	1159.75	578.038	573.374	676.159
cyp-13A3	94.8289	-2.34007	0.474154	-4.93525	8.00492e-07	3.42405e-05	14.9499	52.4489	26.416	185.268	94.4381	195.452
Y43F8B.24	267.503	-1.51767	0.30761	-4.93376	8.06632e-07	3.44195e-05	114.616	164.34	136.341	335.336	402.205	452.181
col-118	927.953	-1.52078	0.308271	-4.93325	8.08721e-07	3.44253e-05	429.81	370.639	637.392	1449.73	1591.96	1088.19
ceh-39	89.7874	2.57979	0.523309	4.92976	8.23299e-07	3.49614e-05	219.265	180.657	61.3533	13.8951	20.2367	43.3164
K04F1.9	521.625	-1.84016	0.373394	-4.9282	8.2989e-07	3.51357e-05	175.662	259.913	247.117	586.375	542.176	1318.51
B0416.4	103.931	2.50359	0.508049	4.92785	8.31389e-07	3.51357e-05	237.953	216.789	74.9873	25.0112	16.0208	52.8249
ZC328.3	669.914	-1.41903	0.288155	-4.92453	8.45642e-07	3.56525e-05	323.915	315.859	453.332	1066.22	1032.92	827.238
tsp-14	251.312	-2.04405	0.415396	-4.92072	8.62268e-07	3.62667e-05	98.4203	67.6007	127.819	477.066	553.138	183.831
W06D11.1	65.3482	2.49002	0.50611	4.91992	8.65804e-07	3.63106e-05	156.974	129.374	46.8671	16.6742	25.2959	16.904
T09F5.1	57.4298	-2.76195	0.561423	-4.91955	8.67432e-07	3.63106e-05	12.4583	12.8208	18.7468	80.5918	178.758	41.2034
pigv-1	1850.68	1.67569	0.340996	4.91409	8.91942e-07	3.72481e-05	3225.44	3629.46	1602	846.677	700.697	1099.81
prmn-1	764.098	-1.61117	0.327905	-4.91351	8.94585e-07	3.72702e-05	285.294	289.051	554.736	1160.71	1298.52	996.278
C04A11.2	35.1593	2.93046	0.596471	4.91299	8.9698e-07	3.72818e-05	84.7162	74.5939	27.2681	8.33708	7.58878	8.45199
C01G10.4	11.992	-6.92763	1.41254	-4.90439	9.3716e-07	3.88602e-05	0	0	0	33.3483	26.9823	11.6215
btb-11	31.8978	3.89822	0.795069	4.90299	9.43866e-07	3.90464e-05	54.8164	111.891	12.7819	0.926342	6.74558	4.22599
F59H6.3	122.69	1.72056	0.351159	4.89965	9.60055e-07	3.96231e-05	213.036	209.795	142.305	60.2122	59.0238	51.7684
fbxc-28	49.977	3.68062	0.751368	4.89856	9.65422e-07	3.97515e-05	80.9787	180.657	16.1904	5.55805	1.6864	14.791
nhr-156	77.9944	-2.14837	0.439229	-4.89122	1.00211e-06	4.10672e-05	28.654	26.8072	30.6766	123.204	180.444	78.1809
ZC53.1	39.9101	2.93707	0.600521	4.89087	1.00392e-06	4.10672e-05	102.158	74.5939	34.9373	3.70537	9.27517	14.791
F40D4.16	545.1	-1.56291	0.319562	-4.89078	1.00437e-06	4.10672e-05	271.59	282.058	273.533	538.205	1101.22	803.995
K11D12.13	1220.68	1.46521	0.299835	4.88673	1.02526e-06	4.18245e-05	1669.41	2258.8	1448.62	806.844	516.037	624.39
eff-1	213.575	-1.75581	0.359413	-4.88522	1.03314e-06	4.20488e-05	73.5038	86.2492	132.08	394.622	366.791	228.204
fbxb-12	31.1313	4.07909	0.835141	4.88431	1.03791e-06	4.21455e-05	93.437	76.925	5.9649	3.70537	2.52959	4.22599
flp-15	399.276	-1.56107	0.319657	-4.88358	1.04176e-06	4.22046e-05	169.432	159.678	276.09	543.763	701.54	545.153
pdp-1	914.758	1.39836	0.286386	4.88279	1.04593e-06	4.22764e-05	1539.84	1447.59	991.878	541.91	444.365	522.967
C45B2.3	81.609	-2.08294	0.426804	-4.88033	1.05908e-06	4.27096e-05	24.9165	27.9727	40.0501	185.268	116.361	95.0848
mes-1	75.6779	2.45987	0.504143	4.87931	1.06455e-06	4.28325e-05	195.595	141.029	47.7192	22.2322	21.0799	26.4125
aagr-4	615.582	-1.99781	0.409599	-4.87749	1.07444e-06	4.31285e-05	210.545	180.657	347.669	946.722	1547.27	460.633
Y36E3A.2	222.189	-1.62278	0.332738	-4.87706	1.07681e-06	4.31285e-05	84.7162	94.4079	146.566	314.03	387.028	306.384
T21D11.1	77.4735	-2.80107	0.574672	-4.87422	1.09241e-06	4.36544e-05	6.22913	11.6553	39.1979	205.648	132.382	69.7289
clec-52	1973.03	1.708	0.350896	4.86753	1.13002e-06	4.50553e-05	3231.67	1896.32	3935.98	1276.5	882.828	614.882
Y73B3A.1	672.692	1.63183	0.335315	4.86655	1.13564e-06	4.5177e-05	1351.72	1025.67	674.034	271.418	283.314	429.995
W06D11.3	113.302	2.0729	0.426041	4.86549	1.14175e-06	4.53178e-05	249.165	205.133	95.4384	34.2747	55.651	40.1469
msra-1	2050.31	-1.99502	0.410215	-4.86334	1.15421e-06	4.57094e-05	808.541	861.327	797.592	2519.65	5894.79	1419.93
Y41G9A.5	160.915	-2.18194	0.448744	-4.86233	1.16012e-06	4.58402e-05	31.1457	53.6144	88.6214	279.755	376.066	136.288
T11B7.2	856.938	-1.53487	0.315754	-4.86095	1.16825e-06	4.60583e-05	427.318	431.246	460.15	1160.71	873.553	1788.65
ceh-49	67.1154	2.59609	0.534155	4.86018	1.1728e-06	4.61346e-05	142.024	160.843	42.6064	12.0424	17.7072	27.469
R03H10.2	95.8134	-2.71744	0.559277	-4.85885	1.1807e-06	4.62462e-05	17.4416	6.99318	50.2756	173.226	240.311	86.6328
xpo-2	1790.74	1.4733	0.303223	4.85882	1.18089e-06	4.62462e-05	3235.41	2908	1756.24	855.014	896.319	1093.48
cey-2	12733.1	1.56823	0.323042	4.85458	1.20645e-06	4.71426e-05	24010.8	21921.3	11200.4	5508.96	6175.58	7581.43
F54B11.10	50.7627	-2.7999	0.576892	-4.85342	1.2135e-06	4.7313e-05	4.98331	9.32424	23.0075	85.2235	132.382	49.6554
C06G1.1	372.748	-2.49404	0.514006	-4.85217	1.2212e-06	4.7508e-05	62.2913	53.6144	219.849	855.014	802.724	242.995
oma-1	1415.38	1.69825	0.350051	4.85143	1.22574e-06	4.75799e-05	2854.19	2465.1	1172.53	597.491	559.883	843.086
srr-6	360.873	-2.3924	0.493918	-4.84373	1.27427e-06	4.93549e-05	83.4704	227.278	36.6415	458.539	882.828	476.481
F29G9.2	965.04	1.5741	0.325283	4.83917	1.30383e-06	5.03888e-05	1831.36	1653.89	849.572	475.214	451.954	528.249
fbxc-32	101.061	1.85934	0.384307	4.83817	1.31042e-06	5.05328e-05	164.449	199.306	111.629	37.0537	42.1599	51.7684
B0336.5	403.958	1.54823	0.320038	4.83764	1.31392e-06	5.05571e-05	762.446	634.048	409.874	183.416	197.308	236.656
F36F2.1	327.112	-1.55824	0.322427	-4.83284	1.34598e-06	5.16781e-05	134.549	164.34	197.694	478.919	365.948	621.221
clec-86	142.298	-1.71209	0.354335	-4.83184	1.35278e-06	5.18263e-05	87.2078	52.4489	60.5011	188.974	263.921	200.735
W04A8.6	500.473	1.52899	0.316539	4.83033	1.36305e-06	5.21062e-05	865.849	875.313	489.122	236.217	243.684	292.65
T21C9.9	236.427	-2.61432	0.541511	-4.82783	1.38029e-06	5.26513e-05	34.8831	25.6417	137.193	600.27	449.424	171.153
F14H3.3	105.859	2.84608	0.590856	4.81688	1.4582e-06	5.5503e-05	270.344	236.603	50.2756	12.0424	15.1776	50.7119
F08F3.6	461.488	1.63728	0.34002	4.81525	1.47013e-06	5.58363e-05	921.912	758.76	414.987	192.679	225.977	254.616
F19H8.2	286.657	-2.00535	0.416694	-4.81254	1.49027e-06	5.64798e-05	67.2746	88.5803	185.764	302.914	668.656	406.752
C27C12.3	49.3088	2.58345	0.537172	4.80935	1.51419e-06	5.71767e-05	105.895	101.401	46.015	8.33708	10.9616	23.243
rbg-3	2187.81	1.49907	0.311707	4.80923	1.51515e-06	5.71767e-05	3752.43	3877.72	2066.41	1022.68	1044.72	1362.88
Y38A10A.2	217.294	-2.56545	0.534677	-4.79813	1.60151e-06	6.03065e-05	37.3748	24.4761	125.263	364.979	591.082	160.588
D2023.1	127.688	-1.68825	0.351909	-4.79739	1.60743e-06	6.04004e-05	71.0121	50.1178	60.5011	168.594	239.468	176.435
M151.4	29.706	2.85548	0.595392	4.79597	1.61889e-06	6.07015e-05	67.2746	50.1178	39.1979	3.70537	8.43198	9.50848
C49G9.2	97.0788	-1.91859	0.400234	-4.79366	1.63765e-06	6.12619e-05	29.8998	33.8004	57.0926	136.172	133.225	192.283
Y110A2AR.1	1099.18	1.42395	0.297073	4.79328	1.64079e-06	6.12619e-05	2021.98	1641.07	1141.85	521.531	627.339	641.294
C05E7.2	262.955	-2.36505	0.493598	-4.79145	1.65583e-06	6.16927e-05	43.6039	47.7867	163.609	691.051	401.362	230.317
T07C4.3	1822.16	1.38072	0.288197	4.7909	1.66037e-06	6.17316e-05	3203.02	2806.6	1890.02	1024.53	908.967	1099.81
dpy-9	628.73	-2.15116	0.449195	-4.78893	1.67674e-06	6.22088e-05	138.287	177.161	376.641	1117.17	1540.52	422.599
T25E12.6	81.6273	2.98143	0.623171	4.78429	1.71591e-06	6.35284e-05	156.974	242.43	34.9373	12.9688	7.58878	34.8644
R09H10.7	49.6728	-2.5436	0.531794	-4.78305	1.72654e-06	6.3788e-05	17.4416	8.15871	17.8947	75.0337	129.852	49.6554
W07A12.4	156.094	-1.81488	0.379568	-4.78144	1.74048e-06	6.41682e-05	39.8664	95.5735	71.5788	292.724	240.311	196.509
tag-349	594.199	1.46572	0.306716	4.77874	1.76393e-06	6.48972e-05	976.728	1038.49	602.455	290.871	294.276	362.379
rsef-1	459.689	1.89962	0.397617	4.77751	1.77483e-06	6.51621e-05	969.253	904.451	301.654	166.742	184.66	231.373
D2045.8	183.783	-1.67205	0.350174	-4.77491	1.79785e-06	6.58701e-05	64.783	74.5939	122.707	275.124	245.371	320.119
M03F4.6	258.958	-2.45335	0.514447	-4.76891	1.85226e-06	6.77226e-05	37.3748	47.7867	153.383	564.142	580.963	170.096
fsn-1	1101.61	1.42415	0.298668	4.76834	1.85754e-06	6.77751e-05	1797.73	1921.96	1095.84	612.312	536.274	645.52
klp-18	1941.81	1.47271	0.308995	4.76611	1.87815e-06	6.83857e-05	3546.87	3181.9	1836.34	939.311	957.873	1188.56
fbxb-91	24.1263	6.24569	1.31116	4.76348	1.90282e-06	6.9141e-05	61.0455	79.256	2.55639	0	0.843198	1.0565
T05D4.2	42.9445	3.42686	0.719846	4.76054	1.93074e-06	7.00111e-05	98.4203	127.043	10.2255	7.41074	5.05919	9.50848
F22E5.17	90.2188	2.0178	0.424007	4.75888	1.9467e-06	7.04451e-05	213.036	135.201	86.065	33.3483	34.5711	39.0904
C44C10.9	944.844	-1.36187	0.286241	-4.75779	1.95722e-06	7.06805e-05	436.039	527.985	622.906	1554.4	1087.73	1440.01
C11H1.5	73.2895	-2.92032	0.613879	-4.75717	1.9633e-06	7.07551e-05	6.22913	8.15871	35.7894	127.835	209.956	51.7684
dvc-1	1139.17	1.46793	0.308687	4.75541	1.98043e-06	7.12267e-05	1943.49	1925.46	1151.23	570.627	502.546	741.662
C06E7.4	202.958	-2.21557	0.465977	-4.75467	1.98773e-06	7.12503e-05	46.0956	50.1178	118.446	448.35	413.167	141.571
R07E5.4	448.828	-2.4592	0.517233	-4.75452	1.98917e-06	7.12503e-05	78.4871	81.5871	253.082	1219.99	826.334	233.486
srap-1	807.992	-1.73957	0.366135	-4.75117	2.02244e-06	7.22113e-05	356.306	234.272	525.763	1117.17	1768.19	846.255
C30H6.5	121.453	-2.74591	0.577965	-4.75099	2.02419e-06	7.22113e-05	18.6874	11.6553	63.0575	289.019	276.569	69.7289
ZK402.5	63.5154	-2.05174	0.431921	-4.75027	2.03147e-06	7.23246e-05	23.6707	30.3038	20.4511	110.235	121.42	75.0114
kal-1	132.137	-1.85359	0.390388	-4.74808	2.05355e-06	7.29631e-05	56.0622	38.4625	76.6916	188.047	278.255	155.305
ins-20	158.007	-1.95952	0.413104	-4.7434	2.1016e-06	7.45201e-05	38.6206	52.4489	101.403	198.237	210.799	346.531
F57H12.6	1203.36	-1.89885	0.400386	-4.74255	2.11048e-06	7.46846e-05	291.523	331.011	902.404	1889.74	2334.81	1470.65
fbxb-96	24.6102	4.37109	0.921939	4.74119	2.12463e-06	7.49322e-05	56.0622	76.925	7.66916	2.77903	0	4.22599
K02G10.5	205.827	-2.16769	0.457217	-4.74106	2.12598e-06	7.49322e-05	38.6206	57.111	127.819	425.191	414.01	172.209
B0393.3	950.945	1.62673	0.343156	4.74048	2.1321e-06	7.49978e-05	1785.27	1723.82	801.001	429.823	396.303	569.453
F43G6.10	81.9995	2.11055	0.445511	4.73736	2.16524e-06	7.6012e-05	193.103	127.043	79.248	27.7903	23.6095	41.2034
clec-91	1380.54	1.63604	0.345586	4.7341	2.20027e-06	7.70882e-05	2436.84	2677.22	1152.93	564.142	607.946	844.142
M03D4.3	102.212	-1.84157	0.389258	-4.73097	2.23453e-06	7.81333e-05	48.5872	37.297	47.7192	108.382	165.267	206.017
C52G5.2	740.541	-1.68738	0.356717	-4.73031	2.2418e-06	7.82225e-05	255.394	312.362	484.009	1228.33	1480.66	682.498
Y50D7A.8	500.669	1.60705	0.339761	4.72993	2.24596e-06	7.82225e-05	949.32	849.671	462.706	201.943	231.879	308.497
car-1	6213.03	1.37805	0.291625	4.72541	2.29653e-06	7.98258e-05	11419.2	9282.28	6219.69	3144.93	3581.9	3630.13
C31H1.8	876.927	1.67337	0.354223	4.72405	2.31194e-06	8.02034e-05	1566	1679.53	760.099	327.925	365.948	562.057
F02E8.4	301.754	1.66974	0.353508	4.72333	2.32015e-06	8.03302e-05	571.834	544.303	261.604	134.32	131.539	166.927
hrde-1	3519.13	1.47681	0.312725	4.7224	2.33075e-06	8.0539e-05	6818.41	5394.07	3321.6	1610.91	1814.56	2155.26
B0365.9	261.845	-2.08119	0.441116	-4.71801	2.38167e-06	8.21374e-05	64.783	66.4352	167.869	374.242	652.635	245.108
mcm-2	1824.23	1.48934	0.3157	4.7176	2.38648e-06	8.21425e-05	3378.68	3018.72	1673.58	880.952	877.769	1115.66
wago-2	2186.04	1.37667	0.292039	4.714	2.42897e-06	8.3442e-05	3969.2	3229.68	2270.92	1058.81	1239.5	1348.09
nas-10	77.0134	-2.46493	0.522953	-4.71348	2.43518e-06	8.34927e-05	12.4583	12.8208	44.3107	191.753	87.6926	113.045
vit-2	58827.8	1.93202	0.409956	4.71275	2.44395e-06	8.36305e-05	152948	81169.8	45557.4	15332.8	22561.4	35398
F23D12.2	54.5613	2.28141	0.484163	4.71207	2.45208e-06	8.37462e-05	123.337	99.0701	49.4235	19.4532	20.2367	15.8475
gras-1	1051.11	1.52446	0.323854	4.70724	2.51095e-06	8.5591e-05	1818.91	1864.85	996.138	473.361	468.818	684.611
hog-1	230.127	-2.29086	0.487465	-4.69954	2.60751e-06	8.87106e-05	42.3581	39.628	150.827	461.318	484.839	201.791
hcp-3	844.376	1.57542	0.335417	4.6969	2.6414e-06	8.96905e-05	1615.84	1427.77	749.873	415.928	346.554	510.289
Y73B6BL.27	539.276	-1.34953	0.287349	-4.69648	2.64681e-06	8.97014e-05	320.177	289.051	302.506	698.462	653.478	971.978
jmjd-3.1	368.959	-1.58805	0.338478	-4.69175	2.70879e-06	9.15686e-05	149.499	155.015	247.117	609.533	666.969	385.622
F20G2.5	143.952	-1.9009	0.405182	-4.69148	2.7123e-06	9.15686e-05	47.3414	71.0973	63.9097	312.177	248.743	120.441
C11H1.9	187.941	-1.73846	0.371063	-4.68508	2.79846e-06	9.4297e-05	63.5371	92.0769	103.96	286.24	393.773	188.057
C44B9.3	203.411	2.07486	0.443049	4.68314	2.82508e-06	9.50122e-05	393.681	470.874	121.854	63.9176	70.8286	99.3108
cutl-18	107.846	-2.32206	0.496399	-4.67782	2.89946e-06	9.73279e-05	17.4416	27.9727	61.3533	162.11	279.942	98.2543
mua-6	1277.54	-1.55429	0.332297	-4.67741	2.90527e-06	9.73376e-05	472.168	742.443	731.979	2607.65	1860.09	1250.89
T06A4.3	243.292	-2.46789	0.528165	-4.67258	2.97438e-06	9.9464e-05	31.1457	58.2765	132.932	534.5	575.061	127.836
F11E6.7	1053.43	1.61362	0.345614	4.66885	3.02888e-06	0.000101095	2180.2	1741.3	842.755	473.361	517.723	565.227
F57F5.3	74.1143	-1.98266	0.42481	-4.66716	3.0539e-06	0.000101737	19.9332	29.1383	40.0501	116.719	145.873	92.9718
cyb-2.1	1647.66	1.69529	0.363293	4.66645	3.06448e-06	0.000101897	3084.67	3109.63	1359.15	573.406	688.893	1070.23
T24C4.4	554.872	-1.68173	0.360446	-4.66569	3.07579e-06	0.00010208	196.841	350.825	243.709	993.039	1064.12	480.707
crn-1	976.2	1.4621	0.313652	4.66154	3.13856e-06	0.000103968	1749.14	1660.88	887.918	495.593	539.647	524.023
nlp-13	159.106	-1.77558	0.381091	-4.6592	3.17437e-06	0.000104957	59.7997	46.6212	108.22	270.492	269.823	199.678
C14B1.7	1403.39	1.54168	0.330994	4.65774	3.19703e-06	0.000105344	2869.14	2157.4	1241.55	604.902	799.351	748.001
C31G12.1	49.5248	2.73872	0.588018	4.65754	3.20008e-06	0.000105344	122.091	103.732	32.3809	12.9688	5.90238	20.0735
K04C2.5	104.18	-2.43463	0.522758	-4.65729	3.20401e-06	0.000105344	17.4416	13.9864	64.7618	243.628	175.385	109.876
T05F1.4	1690.21	1.59332	0.342146	4.65685	3.21079e-06	0.00010537	3026.11	3090.99	1499.75	725.326	677.088	1122
bus-18	135.51	-1.6711	0.358934	-4.65574	3.22812e-06	0.000105632	61.0455	57.111	75.8395	197.311	266.45	155.305
T05F1.2	2400.14	1.53294	0.32927	4.65558	3.23076e-06	0.000105632	4133.65	4311.3	2257.29	1149.59	941.009	1607.99
T12D8.5	422.355	-1.49543	0.321297	-4.65435	3.24998e-06	0.000106064	174.416	219.12	269.273	747.558	682.147	441.616
Y51H7C.3	273.522	1.72983	0.371698	4.65385	3.25797e-06	0.000106128	560.622	469.709	230.927	97.2659	135.755	146.853
ptr-18	444.209	-1.98346	0.426239	-4.65339	3.26525e-06	0.000106169	174.416	130.539	232.631	662.335	1169.52	295.819
arrd-1	39.3905	3.81593	0.820291	4.65192	3.2886e-06	0.000106731	82.2245	130.539	7.66916	5.55805	0.843198	9.50848
F33E11.3	803.283	1.5136	0.325422	4.65118	3.3004e-06	0.000106754	1490.01	1342.69	737.091	347.378	416.54	485.989
nlp-33	786.937	-1.70712	0.367071	-4.65067	3.30865e-06	0.000106754	255.394	287.886	562.405	1525.69	1305.27	784.978
C34E7.4	987.82	-1.9239	0.4137	-4.65047	3.31174e-06	0.000106754	275.328	256.417	703.006	1824.89	1984.04	883.232
E04F6.8	1993.27	-1.32943	0.285915	-4.64973	3.32373e-06	0.000106754	986.694	1160.87	1256.04	2320.49	2547.3	3688.24
T23F6.5	48.9701	-2.64423	0.568693	-4.64966	3.32484e-06	0.000106754	9.96661	10.4898	19.599	92.6342	127.323	33.8079
Y50D4C.5	444.777	1.34834	0.289991	4.64961	3.32565e-06	0.000106754	743.758	632.883	539.397	232.512	224.291	295.819
C07E3.10	96.1729	-2.79733	0.601822	-4.6481	3.35008e-06	0.000107343	11.2124	8.15871	51.9799	152.846	279.942	72.8984
klp-15	1546.53	1.35827	0.292387	4.64545	3.39342e-06	0.000108534	2804.36	2318.24	1553.43	860.572	900.535	842.029
str-31	90.4798	-2.66869	0.574796	-4.64286	3.43624e-06	0.000109705	8.72078	8.15871	55.3884	195.458	161.051	114.102
col-169	254.055	-2.41401	0.520104	-4.6414	3.46064e-06	0.000110284	36.129	36.1314	167.017	525.236	542.176	217.639
mam-1	83.8093	-2.84016	0.612007	-4.64073	3.47182e-06	0.000110333	12.4583	8.15871	40.0501	195.458	206.583	40.1469
mcm-3	1507.18	1.54881	0.333756	4.64056	3.4747e-06	0.000110333	2842.98	2643.42	1253.48	674.377	757.192	871.611
gld-3	2222.72	1.55531	0.335271	4.63898	3.50136e-06	0.000110979	4103.75	3905.69	1941.15	1003.23	943.538	1438.95
E01G4.5	112.527	2.25576	0.486378	4.63787	3.52014e-06	0.000111374	224.249	273.9	60.5011	40.7591	43.0031	32.7514
nlp-30	927.002	-2.14645	0.462951	-4.63644	3.54466e-06	0.000111949	183.136	186.485	653.583	1948.1	1795.17	795.543
C56E6.2	228.935	1.82528	0.39376	4.63552	3.56036e-06	0.000112244	530.722	347.328	193.433	122.277	74.2014	105.65
psf-1	758.219	1.58417	0.34186	4.63396	3.58741e-06	0.000112895	1437.68	1329.87	644.209	313.104	374.38	450.068
cpg-4	1105.65	1.47366	0.318092	4.63281	3.60742e-06	0.000113322	1931.03	1933.61	1013.18	540.058	530.371	685.667
Y54G9A.5	315.251	1.61197	0.348055	4.63137	3.6325e-06	0.000113907	593.013	551.296	281.202	130.614	156.835	178.548
Y87G2A.7	656.615	1.5408	0.332827	4.62943	3.66679e-06	0.000114778	1161.11	1183.01	587.969	308.472	293.433	405.695
atf-8	119.639	-2.19879	0.475089	-4.62817	3.68916e-06	0.000115273	42.3581	26.8072	58.7969	186.195	317.042	86.6328
zif-1	636.775	1.54032	0.332871	4.62738	3.70316e-06	0.000115477	1234.61	1055.97	553.032	293.651	338.965	344.418
nlp-17	232.222	-1.62202	0.35055	-4.62707	3.70877e-06	0.000115477	103.404	80.4216	156.792	266.787	401.362	384.565
ZK973.9	377.196	1.69365	0.366086	4.62636	3.7215e-06	0.000115668	778.641	660.856	289.724	188.047	173.699	172.209
C46E10.8	37.1647	2.96976	0.642089	4.62515	3.74332e-06	0.000116142	94.6828	82.7526	20.4511	4.63171	10.9616	9.50848
skpo-2	157.173	-2.5226	0.545558	-4.6239	3.76594e-06	0.000116638	36.129	24.4761	78.3958	294.577	437.62	71.8419
asah-1	695.074	1.57162	0.340057	4.62164	3.80718e-06	0.000117709	1210.94	1037.32	871.728	261.229	258.862	530.362
F43G6.7	109.273	1.91209	0.414074	4.61775	3.87915e-06	0.000119724	220.511	207.464	90.3256	39.8327	48.9055	48.5989
T27C5.8	22.9975	-4.32164	0.936045	-4.61692	3.89482e-06	0.000119997	2.49165	3.49659	0.852129	56.5069	68.299	6.33899
chl-1	741.845	1.36889	0.296553	4.61601	3.91182e-06	0.000120311	1232.12	1229.63	747.317	387.211	413.167	441.616
Y59A8B.12	629.381	1.64078	0.355704	4.61275	3.97367e-06	0.000121816	1182.29	1125.9	551.327	213.059	321.258	382.452
sdz-2	25.3005	3.77503	0.818398	4.61271	3.97458e-06	0.000121816	56.0622	76.925	8.52129	1.85268	4.21599	4.22599
fbxb-90	19.0076	6.80135	1.47485	4.61155	3.99672e-06	0.000122263	44.8497	66.4352	1.70426	0	0	1.0565
ccch-5	27.5007	3.13484	0.679827	4.61122	4.00305e-06	0.000122263	47.3414	80.4216	20.4511	3.70537	6.74558	6.33899
dod-22	1400.52	-1.71504	0.372047	-4.60974	4.03172e-06	0.000122926	372.502	741.277	847.016	2304.74	1272.39	2865.22
rga-3	1344.66	1.46131	0.31711	4.60822	4.06135e-06	0.000123615	2616.24	2014.04	1288.42	712.357	601.2	835.69
nlp-27	1075.98	-1.35694	0.294712	-4.6043	4.13863e-06	0.00012575	465.939	599.082	746.465	1446.95	1322.13	1875.28
F47G3.1	206.585	-1.56208	0.339321	-4.60354	4.15377e-06	0.000125993	93.437	87.4148	132.08	278.829	396.303	251.447
mam-2	322.231	-1.94122	0.421787	-4.60238	4.17686e-06	0.000126476	99.6661	137.533	161.904	526.162	796.822	211.3
F41F3.8	71.4714	-2.54773	0.553772	-4.60069	4.21104e-06	0.000127292	16.1957	11.6553	34.0851	136.172	186.347	44.3729
W06B4.2	742.289	1.2112	0.26334	4.59937	4.23776e-06	0.00012788	1149.9	1032.66	927.968	474.287	419.912	449.012
F47G3.3	86.4368	2.1396	0.465347	4.59786	4.26848e-06	0.000128587	159.466	192.312	70.7267	26.8639	22.7663	46.4859
Y32G9B.1	210.3	-2.09145	0.455051	-4.59609	4.30491e-06	0.000129314	57.308	71.0973	110.777	471.508	427.501	123.61
T04F3.2	65.0078	-2.01232	0.437843	-4.59598	4.3073e-06	0.000129314	16.1957	25.6417	34.9373	91.7079	126.48	95.0848
F20G2.3	304.844	-1.78325	0.388111	-4.59469	4.33395e-06	0.000129556	93.437	108.394	208.772	473.361	640.83	304.271
Y42H9B.3	1117.84	1.53716	0.334555	4.59464	4.33505e-06	0.000129556	1944.73	2017.53	1025.96	470.582	499.173	749.057
T01G5.7	108.193	2.27927	0.496085	4.59452	4.33739e-06	0.000129556	196.841	248.258	92.882	15.7478	32.0415	63.3899
eri-9	771.718	1.39829	0.304461	4.59267	4.37611e-06	0.000130491	1331.79	1254.11	771.177	367.758	421.599	483.876
ZK970.7	1478.86	-1.89832	0.413505	-4.59081	4.41532e-06	0.000131438	271.59	579.268	1024.26	2119.47	1646.77	3231.83
F49E12.12	94.3668	-2.44271	0.532498	-4.58726	4.491e-06	0.000133465	11.2124	17.483	57.9448	154.699	227.663	97.1978
ced-9	518.501	1.41619	0.309113	4.58147	4.6173e-06	0.000136782	901.978	838.016	523.207	265.86	255.489	326.458
Y39B6A.42	853.9	1.32997	0.290295	4.58143	4.61811e-06	0.000136782	1364.18	1417.28	884.51	452.055	532.058	473.311
srh-237	90.3933	-2.3422	0.5114	-4.57999	4.64999e-06	0.000137483	41.1123	18.6485	29.8245	155.626	241.155	55.9944
nhr-115	131.688	-1.62069	0.353894	-4.57958	4.65917e-06	0.000137483	48.5872	58.2765	86.065	206.574	205.74	184.887
pgp-10	324.986	-1.33574	0.291719	-4.57887	4.67503e-06	0.000137483	151.991	184.154	216.441	450.202	499.173	447.955
F08F1.9	177.051	1.74573	0.381261	4.57884	4.67559e-06	0.000137483	312.702	353.156	152.531	70.402	74.2014	99.3108
gla-3	834.847	1.49501	0.326522	4.57861	4.68079e-06	0.000137483	1620.82	1286.75	789.923	368.684	407.264	535.645
Y106G6H.6	806.124	1.48436	0.324258	4.57771	4.70087e-06	0.000137594	1400.31	1437.1	726.014	387.211	389.557	496.554
T22B7.3	104.282	-2.04759	0.447328	-4.57739	4.70805e-06	0.000137594	33.6373	57.111	31.5288	239.923	177.915	85.5764
hmg-12	2681.28	1.24239	0.271422	4.57734	4.70934e-06	0.000137594	4585.89	3784.48	2938.14	1609.98	1554.86	1614.33
C45H4.14	20.0835	4.27704	0.934524	4.5767	4.7236e-06	0.000137594	51.0789	51.2833	11.9298	0.926342	0	5.28249
bus-4	197.936	-2.2855	0.499377	-4.5767	4.72361e-06	0.000137594	52.3247	37.297	111.629	382.579	490.741	113.045
F27D9.7	280.694	-1.45722	0.318425	-4.57633	4.73213e-06	0.000137614	108.387	152.684	187.468	433.528	354.143	447.955
Y49F6C.8	144.622	1.84455	0.403102	4.57589	4.74195e-06	0.000137673	284.048	273.9	121.002	46.3171	67.4558	75.0114
arid-1	1392.77	1.47705	0.322925	4.57397	4.78563e-06	0.000138712	2676.04	2141.08	1331.03	625.281	657.694	925.492
ced-3	1005.98	1.61786	0.353741	4.57357	4.79478e-06	0.000138749	2000.8	1674.87	876.84	400.18	412.324	670.876
K10D11.5	1046.42	-1.20715	0.263996	-4.5726	4.81712e-06	0.000139102	589.276	721.463	587.117	1570.15	1511.01	1299.49
ife-5	765.495	1.26724	0.277152	4.57235	4.82275e-06	0.000139102	1083.87	1291.41	870.023	432.602	475.563	439.503
C50B6.3	1036	1.53472	0.335757	4.57094	4.8554e-06	0.000139815	1817.66	1946.44	857.242	507.636	484.839	602.204
Y46G5A.29	152.549	-2.17155	0.475119	-4.57054	4.86463e-06	0.000139852	43.6039	45.4557	76.6916	252.891	404.735	91.9153
lin-41	1295.1	1.63202	0.357316	4.56745	4.93698e-06	0.000141701	2621.22	2134.09	1119.7	494.667	530.371	870.554
Y53F4B.45	2187.96	-2.15199	0.471363	-4.56547	4.98388e-06	0.000142815	569.343	810.043	1031.08	1815.63	1575.94	7325.76
nmgp-1	183.894	-1.57574	0.345247	-4.56408	5.01686e-06	0.000143428	79.7329	93.2424	103.96	282.534	351.613	192.283
hnd-1	14.0658	6.36027	1.39361	4.56389	5.02155e-06	0.000143428	36.129	36.1314	11.0777	0	0	1.0565
D1044.6	905.723	1.40883	0.308816	4.56203	5.06621e-06	0.000144469	1706.78	1366	875.136	489.109	455.327	541.984
ceh-83	85.2557	2.29797	0.503955	4.55988	5.11819e-06	0.000145715	190.611	180.657	53.6841	24.0849	20.2367	42.2599
pcp-1	2883.24	1.30554	0.286354	4.55919	5.13503e-06	0.000145725	3140.73	4188.91	4986.66	1980.52	1574.25	1428.39
T19C4.1	118.85	-2.298	0.504037	-4.55919	5.13505e-06	0.000145725	17.4416	30.3038	71.5788	248.26	250.43	95.0848
lgc-22	946.516	-1.48439	0.325686	-4.55772	5.17127e-06	0.000146517	412.369	527.985	554.736	1426.57	1879.49	877.95
H20E11.1	1158.02	-1.34946	0.296272	-4.5548	5.2436e-06	0.000148327	749.987	691.159	518.094	1344.12	2118.11	1526.64
daf-6	196.824	-2.11098	0.464127	-4.5483	5.40821e-06	0.000152739	54.8164	54.7799	111.629	339.041	494.957	125.723
mlt-10	546.743	-2.2623	0.497442	-4.54786	5.41937e-06	0.000152809	203.07	115.387	247.117	865.204	1617.25	232.43
cey-3	8246.67	1.3988	0.307843	4.54385	5.52354e-06	0.000155348	13727.8	14467.7	7679.38	4016.62	4198.28	5390.25
C49G7.7	407.498	-1.94539	0.428149	-4.54372	5.52705e-06	0.000155348	144.516	209.795	149.975	856.867	856.689	227.147
F53A9.6	398.203	-1.73404	0.381894	-4.54063	5.60875e-06	0.000157239	184.382	100.236	266.716	714.21	720.091	403.582
fmo-3	481.461	-1.78675	0.393516	-4.54048	5.61255e-06	0.000157239	133.303	170.167	344.26	983.776	789.233	468.029
B0238.9	918.65	1.46964	0.323697	4.54016	5.62109e-06	0.000157239	1610.85	1504.7	933.933	470.582	360.045	631.786
har-2	553.878	1.5009	0.330634	4.53945	5.6402e-06	0.000157523	880.799	1068.79	506.164	271.418	258.018	338.079
cin-4	640.354	1.55947	0.343775	4.53631	5.72457e-06	0.000159627	1279.46	1024.5	564.961	275.124	293.433	404.639
K07E1.1	881.502	-1.48456	0.32731	-4.53563	5.74326e-06	0.000159895	356.306	351.99	682.555	1493.26	1118.08	1286.81
ZK909.3	1256.39	-1.7477	0.385934	-4.52848	5.94091e-06	0.000165137	363.781	421.922	942.454	2514.09	2034.64	1261.46
F21D5.1	1429.58	1.46059	0.323015	4.52175	6.13312e-06	0.000170211	2411.92	2643.42	1236.44	750.337	688.049	847.312
T22D1.18	38.3068	-3.11488	0.688965	-4.5211	6.15187e-06	0.000170463	3.73748	1.16553	17.8947	72.2547	97.8109	36.9774
C17H12.8	1285.13	-1.6468	0.365089	-4.51067	6.46241e-06	0.000178787	436.039	497.681	931.377	2637.3	1963.81	1244.55
best-1	124.202	-1.81097	0.401615	-4.50923	6.50638e-06	0.000179488	51.0789	34.9659	78.3958	254.744	181.288	144.74
aptf-3	448.286	1.53204	0.339769	4.50907	6.51125e-06	0.000179488	789.854	797.223	411.578	197.311	203.211	290.537
cut-4	127.838	-2.1198	0.470142	-4.50884	6.51832e-06	0.000179488	34.8831	22.1451	85.2129	228.807	263.921	132.062
C30G12.4	88.6651	-2.55042	0.56572	-4.50828	6.53543e-06	0.000179678	8.72078	20.9795	46.8671	194.532	204.897	55.9944
R06F6.12	373.916	1.44729	0.321072	4.50767	6.55432e-06	0.000179917	678.975	606.076	357.042	199.164	209.956	192.283
Y48G1A.2	260.962	1.69406	0.375865	4.5071	6.57185e-06	0.000180118	458.464	473.205	264.16	84.2971	102.87	182.774
pqn-98	20.2559	-3.37773	0.749922	-4.50411	6.6651e-06	0.000182057	6.22913	1.16553	3.40851	35.201	48.0623	27.469
F36H9.5	93.5313	-2.05709	0.456738	-4.50388	6.67245e-06	0.000182057	23.6707	31.4693	52.832	183.416	190.563	79.2374
ttr-8	676.29	-1.31046	0.290966	-4.50384	6.6736e-06	0.000182057	360.044	403.273	402.205	792.023	852.473	1247.72
C01B10.11	1009.71	-1.3726	0.304799	-4.5033	6.69077e-06	0.000182243	535.705	600.248	552.179	1448.8	1925.02	996.278
M151.7	61.217	1.98166	0.440469	4.49896	6.82857e-06	0.00018571	122.091	104.898	66.466	21.3059	30.3551	22.1865
F31C3.4	1228.6	1.37692	0.306214	4.49658	6.90551e-06	0.000187513	1973.39	2178.38	1170.82	604.902	672.872	771.244
C50E3.12	62.8517	2.53582	0.563991	4.4962	6.91796e-06	0.000187562	170.678	107.229	43.4586	16.6742	8.43198	30.6384
F28D1.2	136.857	2.31048	0.514195	4.49338	7.01011e-06	0.000189768	277.819	348.493	57.0926	41.6854	37.9439	58.1074
icp-1	1212.85	1.41681	0.315434	4.49162	7.06823e-06	0.000191048	2385.76	1796.08	1112.88	661.408	641.673	679.328
col-135	901.009	1.28257	0.285688	4.4894	7.14238e-06	0.000192757	1420.24	1372.99	1037.89	569.701	415.696	589.526
C06C3.4	144.499	-1.85756	0.413858	-4.48841	7.17583e-06	0.000193363	42.3581	47.7867	96.2905	213.059	311.14	156.362
F41G3.21	111.784	-1.84687	0.411697	-4.48599	7.25762e-06	0.000195269	31.1457	34.9659	78.3958	183.416	156.835	185.944
C41H7.6	369.387	1.41897	0.316374	4.4851	7.28783e-06	0.000195783	672.746	573.441	367.267	184.342	204.054	214.469
chin-1	669.428	1.4943	0.333206	4.48461	7.30487e-06	0.000195942	1219.66	1114.25	630.575	267.713	344.868	439.503
Y47H10A.5	899.37	-1.72565	0.384852	-4.48392	7.32836e-06	0.000196273	327.652	580.434	345.112	2126.88	1280.82	735.323
C45G9.2	285.479	1.47171	0.328361	4.48201	7.39445e-06	0.000197743	504.56	463.881	290.576	136.172	134.912	182.774
sip-1	9412.12	1.29961	0.290132	4.47936	7.48661e-06	0.000199904	17146.3	13503.8	9508.9	5181.96	5060.03	6071.69
klp-16	2014.07	1.31025	0.292542	4.47885	7.50447e-06	0.000200077	3378.68	3294.95	1938.59	1134.77	1155.18	1182.22
Y4C6A.3	253.154	1.67644	0.374486	4.47665	7.58243e-06	0.000201851	490.856	435.908	230.075	98.1923	96.9677	166.927
F47B8.3	302.061	-1.33091	0.29749	-4.47378	7.68498e-06	0.000204272	135.795	182.988	195.99	418.707	405.578	473.311
ttr-29	109.947	-1.63712	0.366167	-4.47097	7.78638e-06	0.000206656	51.0789	39.628	69.0224	177.858	146.716	175.379
F54D10.5	290.778	1.5783	0.35304	4.4706	7.79992e-06	0.000206704	536.951	512.833	257.343	125.983	134.068	177.492
clec-266	163.954	4.59944	1.02953	4.46751	7.91369e-06	0.000209404	419.843	494.185	30.6766	13.8951	9.27517	15.8475
F35C11.5	1366.02	1.35139	0.302588	4.46612	7.96512e-06	0.000210152	2168.98	2392.83	1326.76	708.652	708.286	890.628
dct-3	187.527	-1.66593	0.373017	-4.4661	7.9658e-06	0.000210152	84.7162	120.05	65.6139	316.809	354.143	183.831
W06G6.17	111.771	1.71243	0.383527	4.46495	8.00858e-06	0.000210965	129.566	212.126	172.13	71.3284	42.1599	43.3164
lact-8	202.518	-1.97152	0.441728	-4.46321	8.07416e-06	0.000212245	73.5038	73.4284	99.6991	429.823	422.442	116.215
spd-1	1115	1.23798	0.277386	4.46302	8.08128e-06	0.000212245	1734.19	1719.16	1244.96	584.522	651.792	755.396
W09G12.7	870.323	-1.40975	0.315925	-4.4623	8.10862e-06	0.000212646	404.894	561.785	461.002	1262.6	859.218	1672.44
ttr-32	1090.65	-1.22555	0.274758	-4.46048	8.17757e-06	0.000214136	546.918	641.042	771.177	1422.86	1408.14	1753.79
W04C9.8	155.769	-1.48427	0.332984	-4.45748	8.29292e-06	0.000216834	73.5038	86.2492	86.065	179.71	238.625	270.464
imp-1	1703.26	1.51354	0.339709	4.45542	8.37308e-06	0.000218606	2786.91	3383.53	1398.34	829.076	771.526	1050.16
sdz-4	19.3173	4.84298	1.08721	4.45453	8.40786e-06	0.000219189	41.1123	66.4352	4.26064	0.926342	0	3.16949
nhr-284	43.2474	-2.4046	0.539864	-4.45409	8.42498e-06	0.000219311	13.7041	13.9864	13.6341	78.7391	104.557	34.8644
EEED8.15	105.625	2.0786	0.46675	4.45335	8.45408e-06	0.000219744	171.924	264.575	75.8395	40.7591	27.8255	52.8249
F18E9.4	33.8001	-2.79194	0.627085	-4.45225	8.49739e-06	0.000220544	8.72078	4.66212	11.9298	55.5805	94.4381	27.469
T16G12.8	244.017	1.87642	0.42149	4.45187	8.51241e-06	0.000220609	490.856	498.847	161.052	79.6654	95.2813	138.401
fbxa-170	86.0436	2.55301	0.574006	4.44771	8.6792e-06	0.000224601	195.595	199.306	46.015	9.26342	22.7663	43.3164
fzy-1	1717.85	1.44167	0.324247	4.4462	8.74022e-06	0.000225849	3034.83	2965.11	1533.83	832.782	802.724	1137.85
C02F5.14	459.147	-1.49176	0.335565	-4.44554	8.76734e-06	0.000226218	216.774	199.306	305.914	546.542	952.813	533.532
C08E3.1	74.2332	-1.77261	0.398911	-4.44362	8.8459e-06	0.0002279	31.1457	25.6417	43.4586	113.014	122.264	109.876
T27F6.8	384.568	-1.46945	0.33071	-4.44331	8.8584e-06	0.0002279	149.499	202.802	259.047	691.051	596.141	408.865
sqv-5	1466.09	1.38787	0.312451	4.44188	8.91745e-06	0.000229085	2607.51	2434.79	1322.5	754.969	772.369	904.362
pal-1	973.816	1.5036	0.338553	4.44127	8.94311e-06	0.00022941	1699.31	1771.61	848.72	408.517	475.563	639.181
mtm-9	427.165	1.34225	0.302519	4.43692	9.12567e-06	0.000233752	779.887	600.248	458.445	229.733	258.018	236.656
T14A8.2	287.884	-1.624	0.366093	-4.43603	9.16338e-06	0.000234378	84.7162	131.705	205.363	553.953	365.948	385.622
lin-54	904.153	1.43104	0.322734	4.43413	9.24451e-06	0.00023611	1547.32	1592.11	818.044	436.307	446.895	584.243
C49H3.6	713.216	1.41729	0.319701	4.43316	9.28633e-06	0.000236835	1333.03	1121.24	659.548	356.642	365.105	443.729
T01G1.2	257.679	-1.72823	0.390232	-4.42872	9.47924e-06	0.000241405	69.7663	128.208	159.348	373.316	255.489	559.944
mboa-1	102.254	-2.6708	0.603484	-4.42564	9.61562e-06	0.000244525	8.72078	16.3174	57.0926	174.152	295.962	61.2769
F20C5.10	388.03	1.39084	0.314444	4.42317	9.7265e-06	0.000246989	726.317	560.62	398.796	197.311	207.427	237.712
W03C9.2	612.28	1.51029	0.341616	4.421	9.82439e-06	0.000249116	1194.75	1011.68	512.981	300.135	287.53	366.605
cdc-25.1	2121.7	1.36227	0.308231	4.41962	9.88729e-06	0.00025035	3762.4	3367.22	2035.74	1056.96	1065.8	1442.12
ceh-41	141.431	1.78617	0.404594	4.41471	1.01143e-05	0.000255732	254.149	294.879	109.072	58.3596	62.3966	69.7289
ttr-17	942.674	-1.43485	0.325086	-4.41377	1.01584e-05	0.000256477	458.464	524.489	543.658	1121.8	982.325	2025.31
wdr-48	810.547	1.43124	0.324416	4.41175	1.0254e-05	0.00025852	1316.84	1509.36	721.753	437.234	383.655	494.441
ncx-7	340.396	-1.26811	0.287564	-4.40984	1.03447e-05	0.000260124	214.282	169.002	215.589	471.508	438.463	533.532
vhp-1	1390.41	-1.24644	0.282661	-4.40966	1.03531e-05	0.000260124	845.916	693.49	933.933	2205.62	2152.68	1510.79
egl-18	150.759	1.79987	0.408183	4.40948	1.03618e-05	0.000260124	315.194	270.403	117.594	52.8015	80.947	67.6159
W06G6.10	51.4659	2.00175	0.45408	4.40837	1.0415e-05	0.000261087	92.1912	88.5803	66.466	27.7903	16.864	16.904
K08F9.3	50.7118	-2.2484	0.510109	-4.40768	1.04484e-05	0.000261371	9.96661	17.483	24.7117	69.4757	59.0238	123.61
F53C3.6	105.468	-1.92098	0.435841	-4.40752	1.0456e-05	0.000261371	36.129	55.9454	40.0501	179.71	84.3198	236.656
C25E10.4	187.502	-1.45039	0.329139	-4.40662	1.04997e-05	0.00026209	87.2078	86.2492	126.967	249.186	252.116	323.288
F53F8.7	282.724	1.80657	0.410211	4.40399	1.06278e-05	0.000264915	569.343	568.779	181.503	100.045	142.5	134.175
flp-16	383.906	-1.52945	0.347352	-4.40317	1.06681e-05	0.000265278	169.432	127.043	294.837	550.247	648.419	513.458
C23H4.3	189.65	1.75823	0.399335	4.40289	1.06816e-05	0.000265278	376.24	365.976	136.341	89.8552	77.5742	91.9153
Y43E12A.3	534.933	1.60458	0.364447	4.40277	1.06876e-05	0.000265278	953.057	959.231	502.756	237.144	177.072	380.339
mom-5	1423.87	1.49556	0.339741	4.40206	1.07226e-05	0.000265478	2294.81	2759.98	1251.78	658.629	611.318	966.696
cat-2	159.859	1.86322	0.423277	4.40188	1.07315e-05	0.000265478	350.077	296.045	106.516	62.9913	67.4558	76.0679
F22E5.20	20.5884	4.14766	0.942288	4.4017	1.07408e-05	0.000265478	48.5872	64.1042	4.26064	2.77903	1.6864	2.113
ZK1025.4	47.5115	-3.17839	0.722136	-4.40138	1.07566e-05	0.000265495	4.98331	1.16553	21.3032	98.1923	134.068	25.356
W09D12.1	1149.45	-1.25894	0.286071	-4.4008	1.0785e-05	0.00026558	522.001	650.366	858.946	1793.4	1542.21	1529.81
Y54G2A.11	695.785	-1.45191	0.329928	-4.4007	1.07902e-05	0.00026558	223.003	426.584	466.967	1190.35	1015.21	852.594
Y39A1A.9	121.152	-2.36417	0.537274	-4.40031	1.08096e-05	0.000265688	19.9332	22.1451	74.9873	244.554	285.001	80.2939
ttr-6	1020.16	-1.24015	0.281912	-4.39906	1.08719e-05	0.000266847	580.555	565.282	674.034	1627.58	1087.73	1585.8
dod-17	122.707	-1.64939	0.375029	-4.39804	1.09234e-05	0.000267736	38.6206	58.2765	80.1001	218.617	173.699	166.927
tsp-12	1196.02	1.37436	0.312772	4.39411	1.11229e-05	0.000271719	1993.32	2111.94	1073.68	648.44	623.966	724.758
efl-1	589.833	1.436	0.326805	4.39406	1.11251e-05	0.000271719	1014.1	1015.18	554.736	290.871	268.98	395.13
T05B9.1	2314.15	1.41835	0.322798	4.39393	1.11321e-05	0.000271719	3792.3	4226.21	2086.01	1113.46	1101.22	1565.73
C42C1.8	1363.85	1.41877	0.323117	4.39088	1.12891e-05	0.00027517	2111.68	2493.07	1350.62	674.377	579.277	974.091
Y41D4B.4	831.509	1.33846	0.304902	4.38981	1.13449e-05	0.000276149	1462.6	1249.45	863.206	456.687	388.714	568.396
B0250.7	336.897	1.65904	0.378036	4.38857	1.14096e-05	0.000276978	622.913	649.2	263.308	122.277	161.894	201.791
ZK829.3	51.6504	-2.28569	0.520848	-4.38839	1.14191e-05	0.000276978	16.1957	10.4898	25.5639	81.5181	126.48	49.6554
capg-2	874.209	1.55906	0.355279	4.38826	1.14261e-05	0.000276978	1574.72	1670.2	671.477	387.211	408.108	533.532
Y43C5A.3	1273.58	-1.56149	0.356138	-4.38451	1.16248e-05	0.000281071	478.397	655.028	799.297	1428.42	1322.13	2958.19
C37C3.9	1191.17	1.47601	0.336645	4.38447	1.16269e-05	0.000281071	2196.39	2095.62	965.462	586.375	582.65	720.532
pqn-20	1234.55	1.48361	0.338461	4.38339	1.16847e-05	0.000282081	2553.94	1852.03	1050.67	543.763	686.363	720.532
F18C5.5	98.8289	-2.48191	0.566389	-4.38199	1.17599e-05	0.000283509	21.179	11.6553	56.2405	177.858	264.764	61.2769
F31B9.3	64.9709	2.30419	0.525909	4.38134	1.17952e-05	0.000283971	150.745	125.877	47.7192	10.1898	27.8255	27.469
K09E3.7	28.6013	2.715	0.61982	4.3803	1.18516e-05	0.000284855	74.7496	47.7867	26.416	5.55805	7.58878	9.50848
C54D1.7	221.962	-1.34241	0.306487	-4.37998	1.18692e-05	0.000284855	113.37	142.195	121.002	301.061	283.314	370.831
C06E4.8	104.254	-1.67806	0.383139	-4.37977	1.18804e-05	0.000284855	39.8664	59.442	49.4235	118.572	150.089	208.13
gei-13	185.207	-2.3335	0.533047	-4.37766	1.19961e-05	0.000287238	39.8664	27.9727	115.037	335.336	483.152	109.876
ugt-7	314.457	-1.40308	0.320567	-4.37688	1.20392e-05	0.000287523	137.041	186.485	193.433	374.242	399.676	595.865
dsh-2	803.367	1.42462	0.32549	4.37685	1.20406e-05	0.000287523	1414.01	1398.64	699.598	402.033	411.48	494.441
Y70D2A.1	66.5551	-2.37255	0.542398	-4.37419	1.21886e-05	0.000290323	11.2124	10.4898	41.7543	135.246	134.068	66.5594
F10C5.2	1795.55	1.32088	0.301974	4.37415	1.21908e-05	0.000290323	2876.61	3093.32	1723.86	949.501	935.106	1194.9
F41G3.6	1266.65	1.49797	0.342518	4.37342	1.22316e-05	0.000290629	2151.54	2385.84	1075.39	547.468	590.238	849.425
col-166	2942.7	-1.90386	0.435348	-4.3732	1.2244e-05	0.000290629	720.088	628.221	2373.18	5535.82	5188.2	3210.7
flp-8	521.857	-1.31173	0.299959	-4.37303	1.22531e-05	0.000290629	294.015	241.265	363.007	602.122	745.387	885.345
F41H10.3	1514.61	1.19877	0.274308	4.37017	1.24148e-05	0.000294067	2520.31	2169.05	1641.2	864.277	966.305	926.549
C34C6.3	162.946	-1.62082	0.371192	-4.36652	1.26241e-05	0.000298623	74.7496	60.6076	103.96	210.28	338.965	189.113
C35A5.11	35.5453	-3.06062	0.701665	-4.36194	1.28914e-05	0.000304537	2.49165	2.33106	17.0426	86.1498	76.731	28.5255
lsd-1	93.7354	2.04271	0.46843	4.36076	1.2961e-05	0.000305771	214.282	164.34	74.1352	20.3795	43.8463	45.4294
T23B3.6	45.1642	-2.24468	0.51492	-4.35928	1.30491e-05	0.000307438	9.96661	11.6553	24.7117	64.844	61.5534	98.2543
mbtr-1	290.272	1.34248	0.308023	4.35839	1.3102e-05	0.000308273	526.985	398.611	323.809	169.521	156.835	165.87
fbxb-84	45.527	3.18486	0.730823	4.35791	1.3131e-05	0.000308544	94.6828	141.029	10.2255	4.63171	6.74558	15.8475
C27B7.5	1128.25	1.3443	0.308586	4.35631	1.32272e-05	0.000310389	1939.75	1810.07	1106.92	596.564	539.647	776.526
F10G2.4	41.93	3.01345	0.692099	4.35407	1.33632e-05	0.000313165	93.437	110.725	19.599	1.85268	10.1184	15.8475
C05G5.7	24.0752	-3.39471	0.780522	-4.34929	1.36579e-05	0.000319328	1.24583	1.16553	9.37342	30.5693	72.515	29.5819
F56D5.5	70.5973	2.9442	0.67695	4.34922	1.36625e-05	0.000319328	164.449	185.319	24.7117	8.33708	5.90238	34.8644
K05C4.4	444.03	1.36315	0.313669	4.3458	1.38767e-05	0.000323906	688.942	796.057	433.734	226.028	247.9	271.52
F52B5.2	1175.44	1.50859	0.347202	4.34501	1.3927e-05	0.000324651	2023.22	2218	977.392	508.562	536.274	789.204
rfc-3	1194.82	1.4374	0.331097	4.34134	1.41618e-05	0.000329688	2109.18	2108.44	1018.29	573.406	585.179	774.413
Y54G2A.36	881.399	1.53334	0.353287	4.3402	1.42351e-05	0.000330956	1580.95	1674.87	674.886	424.265	398.833	534.588
C25E10.10	312.661	-1.39975	0.322616	-4.33874	1.433e-05	0.000332603	140.778	150.353	223.258	460.392	359.202	541.984
F57B1.9	77.0925	-1.66089	0.382823	-4.33853	1.43436e-05	0.000332603	33.6373	37.297	40.0501	121.351	129.852	100.367
C54C8.4	39.2185	-3.22156	0.742759	-4.33729	1.44253e-05	0.000334056	3.73748	1.16553	17.0426	53.7279	133.225	26.4125
R05G9.3	167.569	1.85769	0.428345	4.3369	1.44509e-05	0.000334211	315.194	354.321	118.446	57.4332	60.7102	99.3108
jud-4	45.1946	-3.03301	0.699588	-4.33543	1.45478e-05	0.00033601	1.24583	2.33106	24.7117	100.045	91.0653	51.7684
nhr-25	41.4948	-2.36897	0.546512	-4.33471	1.45954e-05	0.000336669	9.96661	13.9864	16.1904	39.8327	108.773	60.2204
Y58A7A.1	421.537	-1.2104	0.279278	-4.33405	1.46388e-05	0.000337164	226.74	240.099	295.689	603.049	616.378	547.266
lact-5	113.168	-1.48899	0.343585	-4.33368	1.46637e-05	0.000337164	49.8331	68.7663	59.649	161.184	169.483	170.096
T28A11.19	43.6577	-2.69242	0.621301	-4.33352	1.46743e-05	0.000337164	8.72078	19.814	6.81703	31.4956	59.867	135.232
abi-1	1505.62	1.31043	0.302487	4.33217	1.47645e-05	0.000338796	2556.44	2460.43	1421.35	814.255	801.881	979.374
B0403.5	681.252	-2.14553	0.495416	-4.33077	1.48587e-05	0.000340512	144.516	110.725	496.791	1658.15	1145.91	531.419
Y40H7A.4	92.4951	2.23887	0.517411	4.32705	1.51116e-05	0.000345482	211.79	191.147	55.3884	16.6742	47.2191	32.7514
C11G10.1	157.389	-1.42267	0.328849	-4.32622	1.51693e-05	0.000345482	68.5205	81.5871	105.664	237.144	232.723	218.695
slx-1	763.771	1.48555	0.343403	4.32597	1.5186e-05	0.000345482	1338.02	1383.48	655.287	346.452	344.868	514.515
F59B10.5	114.249	-2.45528	0.5676	-4.32573	1.52025e-05	0.000345482	24.9165	18.6485	61.3533	231.586	299.335	49.6554
Y106G6H.9	23.4431	3.48843	0.806452	4.32565	1.52086e-05	0.000345482	48.5872	71.0973	9.37342	4.63171	1.6864	5.28249
scc-1	808.202	1.26444	0.292321	4.32551	1.52182e-05	0.000345482	1326.81	1265.77	831.678	422.412	472.191	530.362
exc-5	381.314	-1.33946	0.309672	-4.32541	1.52248e-05	0.000345482	198.086	255.251	195.137	595.638	643.36	400.413
Y73B6BL.23	641.404	1.42695	0.329917	4.32519	1.52399e-05	0.000345482	1212.19	945.245	647.618	294.577	289.217	459.577
B0457.6	377.915	-1.24024	0.286761	-4.32502	1.5252e-05	0.000345482	214.282	203.968	255.639	609.533	516.037	468.029
F23D12.10	59.2293	2.23286	0.516348	4.32434	1.52987e-05	0.000346097	103.404	134.036	55.3884	10.1898	18.5503	33.8079
fbxb-40	9.94155	6.83888	1.58172	4.32371	1.53426e-05	0.000346276	26.1624	32.6348	0.852129	0	0	0
F36H1.11	40.775	-2.62791	0.607822	-4.32349	1.53582e-05	0.000346276	12.4583	2.33106	18.7468	65.7703	102.027	43.3164
fem-3	596.188	1.51027	0.349325	4.32338	1.53656e-05	0.000346276	984.203	1141.05	522.355	276.976	247.9	404.639
polh-1	1435.99	1.35262	0.31293	4.32243	1.54319e-05	0.000347327	2347.14	2502.39	1342.1	696.609	750.446	977.261
C29F7.10	49.4045	2.75881	0.638314	4.32202	1.54608e-05	0.000347533	110.879	122.381	24.7117	7.41074	6.74558	24.2995
F49C5.11	72.4071	-2.40256	0.555943	-4.3216	1.54899e-05	0.000347744	14.9499	18.6485	34.9373	111.161	212.486	42.2599
DH11.2	732.2	-1.4123	0.327141	-4.3171	1.58095e-05	0.000354466	370.01	333.342	495.939	1121.8	1381.16	690.95
Y97E10C.1	389.77	-1.61017	0.373096	-4.3157	1.59098e-05	0.000356263	164.449	113.056	298.245	699.388	619.75	443.729
mdf-2	1242.7	1.41658	0.328284	4.31511	1.59521e-05	0.000356756	2046.89	2286.77	1090.72	594.712	608.789	828.295
cpsf-4	660.417	1.37956	0.319804	4.31376	1.60502e-05	0.000358495	1186.03	1037.32	639.097	329.778	317.042	453.238
B0393.6	461.826	1.43171	0.331922	4.31338	1.6078e-05	0.000358601	894.503	696.987	430.325	214.911	239.468	294.763
btb-13	91.63	2.19219	0.50826	4.31313	1.60958e-05	0.000358601	189.366	209.795	51.9799	43.5381	20.2367	34.8644
C54D10.10	194.661	-1.58842	0.368299	-4.31285	1.6116e-05	0.000358601	80.9787	61.7731	147.418	319.588	286.687	271.52
T16G1.6	296.421	1.57042	0.364154	4.31251	1.61412e-05	0.00035871	356.306	296.045	677.442	159.331	121.42	167.983
W08G11.1	61.7197	-2.61609	0.606843	-4.31099	1.62528e-05	0.000359854	8.72078	8.15871	34.0851	113.94	165.267	40.1469
F44G3.10	49.467	-2.17055	0.503493	-4.31098	1.6253e-05	0.000359854	18.6874	25.6417	10.2255	54.6542	106.243	81.3504
patr-1	1961.04	1.28616	0.298347	4.31095	1.62556e-05	0.000359854	3631.58	2797.27	1916.44	1196.83	1181.32	1042.76
nhr-137	214.791	-1.51514	0.351484	-4.31069	1.62744e-05	0.000359854	92.1912	76.925	163.609	335.336	315.356	305.328
magu-1	581.503	1.44204	0.334557	4.31031	1.63029e-05	0.000360032	1106.29	925.431	518.946	256.597	316.199	365.548
hpo-24	838.793	1.47587	0.342548	4.30851	1.64362e-05	0.000362521	1521.15	1448.75	731.979	373.316	378.596	578.961
Y46H3A.4	33.8006	-2.69185	0.624879	-4.3078	1.64885e-05	0.0003629	2.49165	5.82765	17.8947	63.9176	68.299	44.3729
F01D5.10	117.876	-1.93489	0.449207	-4.30734	1.65229e-05	0.0003629	34.8831	64.1042	47.7192	226.028	252.116	82.4069
Y53F4B.18	809.263	1.19042	0.27639	4.30704	1.65455e-05	0.0003629	1338.02	1080.45	957.793	465.95	454.484	558.888
F41E6.8	24.56	-3.40335	0.790208	-4.3069	1.65559e-05	0.0003629	6.22913	2.33106	4.26064	47.2435	76.731	10.565
pig-1	984.395	1.38914	0.322538	4.30689	1.65563e-05	0.0003629	1659.44	1736.64	878.545	482.624	502.546	646.577
B0261.7	2049.03	1.29291	0.300321	4.30508	1.66922e-05	0.000365425	3190.56	3523.4	2016.99	1164.41	1000.03	1398.8
nlp-1	246.125	-1.35431	0.314604	-4.30481	1.6713e-05	0.000365427	124.583	110.725	178.947	346.452	376.909	339.136
fbxa-184	33.27	2.85245	0.662838	4.30338	1.68209e-05	0.000366447	92.1912	54.7799	28.1202	2.77903	5.90238	15.8475
R07G3.8	355.193	-1.24141	0.288473	-4.30336	1.68225e-05	0.000366447	173.17	213.292	246.265	530.794	493.271	474.368
F39B2.1	545.901	1.53374	0.35643	4.30306	1.68455e-05	0.000366447	1024.07	965.059	445.663	215.838	282.471	342.305
nlp-11	329.119	-1.49219	0.346777	-4.30303	1.68481e-05	0.000366447	118.354	136.367	261.604	503.004	491.584	463.803
K09B3.1	42.8173	-2.19551	0.510267	-4.30267	1.68756e-05	0.000366447	14.9499	13.9864	17.0426	77.8128	91.9085	41.2034
C34F11.8	495.281	-1.39224	0.323586	-4.30255	1.68845e-05	0.000366447	208.053	231.94	378.345	641.955	636.614	874.78
egg-6	2133.58	1.47777	0.343637	4.30037	1.70514e-05	0.000369615	4265.71	3466.29	1688.07	936.532	1277.44	1167.43
C02E7.7	563.94	-3.63416	0.845409	-4.2987	1.718e-05	0.000371945	34.8831	41.9591	174.686	1496.04	1166.99	469.085
fbxa-36	56.8657	-2.06554	0.480553	-4.29826	1.72141e-05	0.000372225	17.4416	31.4693	17.0426	63.9176	79.2606	132.062
fip-5	556.488	-1.29133	0.300512	-4.29709	1.73054e-05	0.000373743	276.573	317.024	374.085	607.681	775.742	987.826
F31F6.2	39.9334	2.1952	0.511387	4.29264	1.76557e-05	0.000380767	87.2078	68.7663	40.9022	12.9688	16.0208	13.7345
F56F11.4	540.614	1.45609	0.339224	4.29242	1.76739e-05	0.000380767	982.957	926.596	467.819	274.197	244.527	347.588
dos-2	30.3798	-3.15445	0.735001	-4.29177	1.77256e-05	0.000381415	3.73748	1.16553	12.7819	69.4757	75.0446	20.0735
F35H10.10	838.033	-1.72503	0.402299	-4.28794	1.80341e-05	0.00038758	264.115	298.376	604.159	1308	1871.06	682.498
C14B1.9	1928.63	1.37987	0.322045	4.28471	1.82978e-05	0.000392532	3084.67	3483.77	1791.17	880.025	971.364	1360.77
C10C5.2	1008.61	-1.26777	0.295893	-4.28457	1.83091e-05	0.000392532	477.152	564.117	733.683	1544.21	1627.37	1105.1
plk-1	2497.27	1.35213	0.315641	4.28375	1.83768e-05	0.000393504	4076.34	4398.71	2291.37	1207.95	1285.03	1724.2
W06G6.9	14.6109	3.63681	0.849196	4.28265	1.8468e-05	0.000394978	21.179	36.1314	23.8596	1.85268	2.52959	2.113
F32D8.12	1747.81	-1.30026	0.30365	-4.28212	1.85121e-05	0.00039544	968.007	695.821	1363.41	2257.5	2531.28	2670.83
F59F5.7	84.3778	-1.96968	0.460127	-4.28073	1.86281e-05	0.000397436	24.9165	27.9727	49.4235	127.835	198.995	77.1244
B0205.13	243.923	-1.50435	0.351487	-4.27995	1.86935e-05	0.00039835	104.649	86.2492	189.173	387.211	346.554	349.701
dot-1.4	20.4995	3.90989	0.913679	4.27929	1.87493e-05	0.000399057	44.8497	65.2697	5.11277	1.85268	1.6864	4.22599
T04A8.7	1147.59	1.3977	0.326693	4.27834	1.88294e-05	0.000400279	1932.28	2095.62	963.758	565.069	652.635	676.159
nlp-29	2076.23	-1.27663	0.298516	-4.27659	1.89781e-05	0.000402404	1058.95	1048.98	1530.42	2745.68	2328.07	3745.29
T24D1.2	1083.35	1.44233	0.337272	4.27644	1.89906e-05	0.000402404	1784.02	2001.22	966.314	545.616	452.797	750.114
bath-41	1313.62	1.50116	0.351038	4.27635	1.89979e-05	0.000402404	2360.84	2428.96	1034.48	611.386	581.806	864.215
Y111B2A.21	209.066	1.44111	0.33705	4.27565	1.90577e-05	0.000402831	346.34	356.652	213.884	95.4133	107.929	134.175
Y39G10AR.7	461.52	1.46538	0.342733	4.27558	1.90638e-05	0.000402831	885.783	716.801	430.325	215.838	202.367	318.006
bath-9	29.6644	2.95632	0.691591	4.27466	1.91427e-05	0.000403648	54.8164	83.9182	18.7468	7.41074	2.52959	10.565
let-653	207.643	-1.80306	0.421807	-4.2746	1.91483e-05	0.000403648	69.7663	86.2492	121.002	313.104	502.546	153.192
fem-2	1103.15	1.34043	0.313764	4.27209	1.93653e-05	0.000407137	1902.38	1848.53	994.434	627.134	552.294	694.119
pash-1	650.487	1.38444	0.32407	4.27206	1.93677e-05	0.000407137	1035.28	1136.39	650.174	331.631	282.471	466.972
C49G7.12	219.594	-1.43824	0.336675	-4.27188	1.93831e-05	0.000407137	75.9954	128.208	149.975	349.231	307.767	306.384
nep-24	625.786	1.65042	0.386452	4.27069	1.94869e-05	0.000408449	1230.88	1198.16	419.247	255.67	376.066	274.69
snpc-3.3	447.531	1.46832	0.343818	4.27063	1.94919e-05	0.000408449	759.954	811.209	401.353	184.342	233.566	294.763
cdh-7	179.31	-2.25004	0.527112	-4.26863	1.96681e-05	0.000411652	39.8664	36.1314	109.925	318.662	477.25	94.0283
M60.7	76.7572	-1.81755	0.425917	-4.26738	1.97778e-05	0.000413457	24.9165	29.1383	46.8671	144.509	85.163	129.949
Y73B6BL.35	58.0696	-1.93638	0.453824	-4.26681	1.98288e-05	0.000414032	17.4416	19.814	34.0851	82.4445	78.4174	116.215
spe-44	866.974	1.29307	0.303074	4.26651	1.98555e-05	0.000414099	1468.83	1329.87	895.587	509.488	402.205	595.865
R07B1.7	31.3979	-2.96977	0.69641	-4.2644	2.00444e-05	0.000417545	3.73748	2.33106	14.4862	53.7279	87.6926	26.4125
B0393.5	375.677	-1.56877	0.36798	-4.2632	2.0152e-05	0.00041929	130.812	162.009	274.385	587.301	731.896	367.661
K12H6.7	15.6393	4.56018	1.07019	4.26108	2.03442e-05	0.000422636	32.3915	52.4489	5.11277	0.926342	0.843198	2.113
fipr-5	54.694	-2.14132	0.502551	-4.2609	2.03608e-05	0.000422636	21.179	8.15871	30.6766	73.181	114.675	80.2939
Y75D11A.3	42.0608	2.28115	0.535455	4.26022	2.0423e-05	0.000423428	99.6661	75.7595	34.0851	12.0424	16.0208	14.791
F58G11.3	841.974	1.40873	0.330754	4.25914	2.05212e-05	0.000424965	1656.95	1291.41	721.753	420.559	456.17	505.006
lin-3	363.593	1.38723	0.325774	4.25826	2.06026e-05	0.000426123	581.801	648.035	348.521	206.574	169.483	227.147
Y69A2AR.31	921.308	1.29852	0.304971	4.25785	2.064e-05	0.000426123	1713.01	1290.24	927.116	475.214	512.664	609.599
bath-27	327.509	1.36869	0.321459	4.25775	2.06497e-05	0.000426123	554.393	526.82	335.739	145.436	208.27	194.396
T20D4.20	102.639	-1.57441	0.369968	-4.25553	2.08558e-05	0.000429873	44.8497	57.111	52.832	130.614	197.308	133.119
deps-1	1754.62	1.37337	0.322792	4.25465	2.09376e-05	0.000431054	3125.78	2835.73	1634.38	779.98	907.281	1244.55
R07A4.4	31.6646	-2.79273	0.656473	-4.25413	2.09861e-05	0.000431549	7.47496	2.33106	13.6341	46.3171	88.5358	31.6949
F56C9.3	865.797	1.3961	0.328197	4.25384	2.10137e-05	0.000431577	1475.06	1517.52	772.029	403.885	440.992	585.3
T22F3.3	4016.66	1.26985	0.298536	4.2536	2.10364e-05	0.000431577	7460.01	5580.56	3995.63	2306.59	2682.21	2074.96
sem-4	372.623	-1.5227	0.358035	-4.25295	2.10975e-05	0.000432327	154.482	138.698	282.907	581.743	683.833	394.074
nos-3	1705.88	1.19163	0.280322	4.25095	2.12868e-05	0.0004357	2884.09	2430.13	1804.81	944.869	1034.6	1136.79
dpy-6	88.1178	-2.20181	0.518157	-4.24931	2.1443e-05	0.000438387	13.7041	19.814	59.649	143.583	203.211	88.7458
grl-14	28.3379	-2.3758	0.559156	-4.24891	2.14813e-05	0.000438662	8.72078	9.32424	9.37342	44.4644	46.3759	51.7684
C35A11.2	124.8	-2.36246	0.556056	-4.24861	2.15098e-05	0.000438736	19.9332	16.3174	84.3607	237.144	295.962	95.0848
pgl-3	1720.12	1.18156	0.278126	4.2483	2.15395e-05	0.000438833	3002.44	2293.76	1867.01	1015.27	1041.35	1100.87
best-5	329.181	-1.24579	0.29332	-4.24719	2.16464e-05	0.000440502	204.316	209.795	172.13	379.8	496.643	512.402
Y18H1A.9	133.186	-2.30787	0.543781	-4.24412	2.1945e-05	0.000446062	29.8998	23.3106	80.1001	353.863	241.155	70.7854
ZK666.11	21.3112	3.0106	0.709533	4.24308	2.20473e-05	0.000447627	41.1123	41.9591	30.6766	9.26342	1.6864	3.16949
T10C6.16	24.8768	2.72614	0.642534	4.2428	2.20743e-05	0.000447659	67.2746	36.1314	26.416	7.41074	6.74558	5.28249
B0563.9	145.108	-1.75744	0.414279	-4.24216	2.21383e-05	0.000448142	49.8331	83.9182	64.7618	277.903	112.145	282.085
C02E7.6	560.844	-3.788	0.89297	-4.24203	2.21512e-05	0.000448142	47.3414	23.3106	155.94	1222.77	1489.93	425.769
C23H3.9	94.7479	-2.07966	0.490278	-4.24179	2.21744e-05	0.000448142	22.4249	18.6485	66.466	149.141	208.27	103.537
ZK899.6	22.1923	4.46915	1.05371	4.24134	2.22189e-05	0.000448527	68.5205	57.111	1.70426	3.70537	0	2.113
gst-35	48.955	-1.90751	0.449849	-4.24034	2.23184e-05	0.00045001	21.179	17.483	23.0075	65.7703	90.2222	76.0679
mdt-6	662.737	1.35948	0.320625	4.24009	2.23435e-05	0.00045001	1225.89	1025.67	610.124	320.514	376.909	417.317
cutl-15	257.709	-2.2783	0.537434	-4.23922	2.243e-05	0.000451237	46.0956	39.628	177.243	570.627	557.354	155.305
glb-11	285.581	-1.68425	0.397355	-4.23867	2.24853e-05	0.000451833	108.387	173.664	124.411	377.021	236.939	693.063
F55F8.9	642.251	1.38684	0.327293	4.2373	2.26222e-05	0.000454068	997.907	1192.34	597.342	323.293	305.238	437.39
C06A1.12	497.052	1.34551	0.317786	4.23402	2.29554e-05	0.000460231	908.207	607.241	625.462	296.43	343.181	201.791
T07A5.1	191.422	-1.46355	0.345699	-4.23359	2.29986e-05	0.000460432	84.7162	75.7595	144.01	267.713	306.924	269.407
Y47G6A.25	440.598	1.25738	0.297015	4.23341	2.30177e-05	0.000460432	673.992	721.463	468.671	233.438	255.489	290.537
ets-4	429.612	-1.43825	0.339972	-4.23051	2.33167e-05	0.000465885	259.132	155.015	280.35	544.689	844.041	494.441
W02B8.2	382.857	1.71765	0.406153	4.22906	2.34666e-05	0.000468349	705.138	791.395	265.012	131.541	156.835	247.221
mcm-5	1863.14	1.37254	0.324598	4.22842	2.35339e-05	0.00046916	3129.52	3363.72	1571.33	1015.27	915.713	1183.28
cbn-1	79.4624	-2.71275	0.641652	-4.22775	2.36035e-05	0.000470017	7.47496	5.82765	48.5713	139.878	215.859	59.1639
mcm-4	1561.19	1.22643	0.290138	4.22705	2.36774e-05	0.000470957	2700.95	2329.89	1532.13	907.815	923.301	973.035
klp-19	2379.39	1.26112	0.298522	4.22453	2.39438e-05	0.000475717	4395.28	3362.55	2316.09	1271.87	1412.36	1518.19
fipr-10	33.2272	-2.47303	0.585558	-4.22338	2.40669e-05	0.000477626	8.72078	5.82765	15.3383	33.3483	67.4558	68.6724
T04B8.2	18.3957	4.4989	1.06546	4.22249	2.41619e-05	0.000478719	32.3915	69.9318	3.40851	0	2.52959	2.113
rfc-2	732.823	1.39645	0.330729	4.22235	2.41764e-05	0.000478719	1286.94	1240.12	659.548	342.747	362.575	505.006
plk-3	2695.47	1.32377	0.313555	4.22181	2.42344e-05	0.000479329	4580.9	4270.5	2704.66	1353.39	1232.76	2030.59
fipr-7	57.8154	-2.57689	0.610507	-4.22091	2.43323e-05	0.000480726	24.9165	3.49659	21.3032	68.5493	177.915	50.7119
T24C4.5	989.012	1.30829	0.310092	4.21903	2.45356e-05	0.000483925	1488.76	1796.08	942.454	528.941	514.351	663.481
F15A4.2	64.655	2.14844	0.50924	4.21891	2.45491e-05	0.000483925	138.287	137.533	40.9022	17.6005	26.1391	27.469
F52C6.12	183.545	1.39564	0.330863	4.21818	2.46279e-05	0.000484936	313.948	289.051	195.137	102.824	89.379	110.932
sre-4	201.12	1.37121	0.325154	4.21711	2.47449e-05	0.000486695	340.111	294.879	235.188	105.603	93.5949	137.345
linc-64	205.532	-1.33788	0.317351	-4.21576	2.48933e-05	0.000489069	105.895	139.864	103.96	320.514	242.841	320.119
wago-1	6376.06	1.22874	0.291559	4.21439	2.5045e-05	0.0004915	10531	10169.2	6114.88	3533.07	3619.85	4288.33
rsr-1	1279.93	1.13433	0.269251	4.21289	2.52127e-05	0.000494242	2129.12	1671.37	1475.89	784.612	776.585	842.029
T02B5.1	48.9513	1.89799	0.450547	4.21263	2.52415e-05	0.000494256	87.2078	81.5871	63.0575	24.0849	21.9231	15.8475
flp-34	124.653	-1.81472	0.430861	-4.21185	2.53291e-05	0.000495422	59.7997	30.3038	74.9873	205.648	263.078	114.102
W04C9.6	410.739	1.48463	0.352543	4.21121	2.5401e-05	0.000496276	692.679	776.243	346.816	186.195	193.092	269.407
W01B11.6	1011.64	-1.27131	0.301962	-4.21016	2.55186e-05	0.000498022	568.097	686.497	524.059	1347.83	1883.7	1059.67
C32D5.12	161.378	-1.70328	0.404592	-4.20986	2.55526e-05	0.000498134	41.1123	78.0905	107.368	262.155	313.67	165.87
C28A5.1	334.282	1.32036	0.313743	4.2084	2.57184e-05	0.000500812	634.126	440.57	357.894	184.342	192.249	196.509
nlp-8	369.348	-1.56288	0.37147	-4.20728	2.58457e-05	0.000502737	124.583	128.208	305.914	603.975	500.859	552.549
F32D1.5	4196.3	1.12358	0.267135	4.20602	2.59904e-05	0.000504993	6590.42	6074.74	4592.97	2715.11	2847.48	2357.05
tag-63	849.017	1.32504	0.315217	4.20357	2.62734e-05	0.00050993	1438.93	1433.6	768.62	465.95	437.62	549.379
cav-1	443.348	4.26655	1.01553	4.20132	2.65364e-05	0.000514129	1122.49	1299.57	106.516	25.9376	29.5119	76.0679
mdt-8	542.988	1.31223	0.312344	4.20122	2.65481e-05	0.000514129	867.095	939.417	516.39	283.461	301.865	349.701
W09D6.1	533.037	1.31195	0.312301	4.20093	2.65818e-05	0.000514217	901.978	853.168	524.911	276.05	276.569	365.548
Y105C5B.20	160.082	2.08641	0.497088	4.19727	2.70154e-05	0.000521329	305.227	363.645	108.22	32.422	42.1599	108.819
C29G2.2	79.5557	2.16461	0.515723	4.19723	2.70201e-05	0.000521329	124.583	188.816	76.6916	10.1898	29.5119	47.5424
H35N09.2	20.5333	2.84047	0.676774	4.19708	2.70382e-05	0.000521329	41.1123	43.1246	23.8596	3.70537	5.05919	6.33899
K07E3.9	118.242	-2.37773	0.566632	-4.19625	2.71375e-05	0.000522663	11.2124	27.9727	74.1352	279.755	240.311	76.0679
lrr-1	671.318	1.48169	0.353119	4.196	2.71668e-05	0.000522663	1240.84	1209.82	515.538	312.177	336.436	413.091
ergo-1	1376.83	1.40826	0.335754	4.19433	2.73676e-05	0.000525863	2646.14	2252.97	1101.8	676.23	817.902	765.961
F45E10.2	104.45	-1.92691	0.459432	-4.19412	2.73927e-05	0.000525863	22.4249	46.6212	60.5011	156.552	94.4381	246.164
mig-14	612.824	1.33607	0.318633	4.19314	2.75116e-05	0.000527373	1171.08	884.637	578.595	310.325	379.439	352.87
T01D3.6	1853.59	1.25106	0.29837	4.19298	2.75312e-05	0.000527373	2339.66	2442.95	3048.92	1340.42	1193.12	756.453
gpa-1	2121.67	1.48275	0.353878	4.19001	2.78944e-05	0.000533749	3880.75	3813.61	1681.25	830.929	1096.16	1427.33
F11D11.3	33.2855	-2.26546	0.540742	-4.18954	2.79526e-05	0.000534282	12.4583	12.8208	9.37342	69.4757	56.4942	39.0904
F36H9.2	52.5267	-2.06339	0.492587	-4.18888	2.80329e-05	0.000535237	14.9499	16.3174	28.9724	116.719	84.3198	53.8814
mrg-1	1417.21	1.30847	0.312406	4.18835	2.80987e-05	0.000535511	2605.02	2193.53	1259.45	758.674	808.627	877.95
F55C10.4	34.5065	-3.19419	0.762654	-4.18826	2.81101e-05	0.000535511	4.98331	1.16553	13.6341	73.181	100.341	13.7345
Y57G11C.5	539.204	1.68968	0.403453	4.18803	2.81384e-05	0.000535511	1212.19	899.789	357.894	183.416	259.705	322.232
Y54G2A.40	434.498	1.65918	0.396266	4.18704	2.82613e-05	0.00053727	906.962	772.746	300.801	146.362	248.743	231.373
ifb-1	2325.28	-1.32366	0.31634	-4.18429	2.86057e-05	0.000543232	1031.54	1252.94	1697.44	4172.25	3518.66	2278.87
pqn-82	152.951	1.52991	0.365727	4.18321	2.87422e-05	0.000545236	306.473	216.789	158.496	63.9176	75.8878	96.1413
rnr-1	2084.39	1.38993	0.332416	4.18131	2.8984e-05	0.000549232	4071.36	3273.97	1707.67	1117.17	1306.11	1030.09
mrp-7	1244.89	1.26027	0.301443	4.1808	2.90484e-05	0.000549861	2201.38	1821.72	1246.66	619.723	720.934	858.933
Y55F3AM.3	1187.8	1.24983	0.29899	4.18018	2.91277e-05	0.00055077	2079.28	1810.07	1128.22	667.893	696.481	744.831
zyg-1	1175.57	1.32771	0.317783	4.17805	2.94021e-05	0.000555363	1852.54	2031.52	1159.75	600.27	538.803	870.554
T10C6.6	853.993	1.22557	0.293474	4.17608	2.96576e-05	0.000559589	1480.04	1257.61	852.129	501.151	539.647	493.385
T21G5.6	109.933	-1.70269	0.407775	-4.17557	2.97246e-05	0.000560253	36.129	38.4625	79.248	210.28	143.344	152.136
fbxb-63	17.1276	4.70076	1.12636	4.17342	3.00066e-05	0.000564965	48.5872	47.7867	2.55639	2.77903	0	1.0565
fbxb-66	32.4681	3.34577	0.802042	4.17156	3.02519e-05	0.000568974	71.0121	100.236	5.9649	5.55805	2.52959	9.50848
C14B1.2	822.509	1.27499	0.30572	4.17045	3.03993e-05	0.000571138	1323.07	1339.19	829.973	385.358	484.839	572.622
T01C3.9	942.607	1.29135	0.309796	4.1684	3.06745e-05	0.000575694	1632.03	1505.86	877.693	470.582	564.099	605.373
inx-14	1153.49	1.37083	0.329144	4.16483	3.1158e-05	0.00058366	1868.74	2104.95	1017.44	560.437	567.472	801.882
rpl-29	11373.1	-1.22711	0.294639	-4.16478	3.11652e-05	0.00058366	6924.3	6166.82	7333.42	10752.1	20085	16976.9
cut-6	39.1194	-2.23709	0.537194	-4.16441	3.12163e-05	0.000583996	11.2124	11.6553	17.8947	60.2122	93.5949	40.1469
wrm-1	865.859	1.22572	0.29439	4.1636	3.13265e-05	0.000585436	1370.41	1383.48	885.362	477.066	471.348	607.486
Y45G5AM.5	19.2939	3.81591	0.917622	4.15848	3.20372e-05	0.000598084	41.1123	61.7731	5.11277	1.85268	1.6864	4.22599
R07B1.5	80.4639	-2.3504	0.565367	-4.1573	3.22037e-05	0.000600557	13.7041	22.1451	42.6064	161.184	204.054	39.0904
phf-10	314.298	1.34777	0.324262	4.15642	3.2327e-05	0.000601578	533.214	527.985	293.132	174.152	178.758	178.548
prg-2	3242.38	1.22763	0.295356	4.15642	3.23272e-05	0.000601578	5322.17	5108.52	3202.3	1668.34	1838.17	2314.79
F59E11.7	180.591	-1.67659	0.403396	-4.15618	3.23609e-05	0.000601578	46.0956	69.9318	140.601	249.186	251.273	326.458
ram-2	6136.36	-1.85237	0.445795	-4.15521	3.24991e-05	0.000603512	1566	1769.27	4648.36	12858.6	11833.4	4142.53
F12E12.11	68.0601	1.67372	0.402862	4.15457	3.25904e-05	0.00060457	125.828	102.567	82.6565	28.7166	33.7279	34.8644
R07C12.1	161.797	-1.62693	0.391765	-4.15283	3.28392e-05	0.000608545	93.437	88.5803	56.2405	343.673	241.998	146.853
mmcm-1	1872.95	1.14208	0.275133	4.15101	3.31012e-05	0.000612125	2942.64	2820.58	1970.97	1275.57	1153.49	1074.46
xnd-1	894.54	1.22203	0.294394	4.151	3.31019e-05	0.000612125	1617.08	1208.65	931.377	503.93	517.723	588.469
F45F2.11	919.533	1.51888	0.365948	4.15052	3.31716e-05	0.000612737	1619.57	1762.28	708.119	400.18	392.087	634.955
Y49F6A.5	21.8155	3.12716	0.753521	4.15006	3.32385e-05	0.000612737	68.5205	32.6348	16.1904	2.77903	3.37279	7.39549
rskn-1	1232.83	1.32124	0.318368	4.15006	3.32393e-05	0.000612737	2188.92	1965.08	1129.07	583.596	682.99	847.312
F33H1.3	863.738	1.1798	0.28452	4.14664	3.3739e-05	0.000621298	1390.34	1308.89	896.439	518.752	493.271	574.735
hcp-1	1879.38	1.28686	0.310378	4.14611	3.38174e-05	0.000621838	3609.16	2564.17	1825.26	936.532	1081.82	1259.35
tbx-33	36.4077	2.97734	0.718129	4.14596	3.38389e-05	0.000621838	88.4537	89.7458	15.3383	4.63171	3.37279	16.904
Y37E11AM.2	393.562	1.45094	0.350073	4.14468	3.40284e-05	0.00062467	758.708	636.379	334.034	193.606	182.974	255.673
clhm-1	599.529	-1.51197	0.364978	-4.14262	3.43356e-05	0.000629653	236.707	365.976	330.626	968.028	467.132	1228.71
T06A1.1	57.626	-2.06313	0.498305	-4.14029	3.46869e-05	0.000635057	24.9165	11.6553	29.8245	135.246	86.0062	58.1074
cgh-1	6423.08	1.60325	0.387263	4.13997	3.47358e-05	0.000635057	12813.3	11646	4535.88	2199.14	2846.64	4497.51
snt-2	792.362	1.16075	0.280393	4.13974	3.47706e-05	0.000635057	1258.28	1191.17	835.938	515.046	477.25	476.481
C55A6.1	1004.19	1.22715	0.296433	4.13971	3.47745e-05	0.000635057	1579.71	1637.57	1004.66	545.616	553.981	703.628
gpd-4	935.084	1.32827	0.320948	4.13859	3.49441e-05	0.000636135	1755.37	1446.42	811.227	514.12	520.253	563.114
wago-4	980.646	1.45595	0.351832	4.1382	3.50041e-05	0.000636135	1960.93	1419.62	931.377	401.106	429.188	741.662
F47B8.2	507.881	-1.26332	0.305292	-4.13808	3.50221e-05	0.000636135	215.528	305.369	374.085	771.643	610.475	770.187
C18H9.5	165.613	-2.16856	0.524059	-4.13802	3.5032e-05	0.000636135	12.4583	53.6144	113.333	341.82	182.974	289.48
T05E7.4	141.594	-1.60506	0.387882	-4.13802	3.50321e-05	0.000636135	52.3247	92.0769	65.6139	229.733	134.068	275.746
W02D7.5	110.438	1.45841	0.352452	4.1379	3.505e-05	0.000636135	180.645	178.326	126.967	57.4332	54.8078	64.4464
cyp-13A5	63.8498	-1.99055	0.481159	-4.13699	3.51885e-05	0.000637704	11.2124	25.6417	39.1979	127.835	76.731	102.48
F10E9.12	1083.47	-1.07024	0.258709	-4.13686	3.52089e-05	0.000637704	745.004	736.615	616.089	1369.13	1467.16	1566.79
zen-4	1614.7	1.39668	0.337669	4.13624	3.53044e-05	0.000638777	2810.58	2914.99	1296.09	830.929	774.899	1060.72
R74.2	385.74	-2.04605	0.494862	-4.13459	3.55586e-05	0.000642718	93.437	83.9182	272.681	659.556	971.364	233.486
W08F4.3	1019.42	1.22732	0.297076	4.13133	3.60669e-05	0.000650605	1754.12	1504.7	1027.67	515.046	673.715	641.294
dpff-1	961.497	1.24928	0.302392	4.13132	3.60688e-05	0.000650605	1623.31	1546.66	891.327	557.658	565.786	584.243
flp-7	274.935	-1.2929	0.31304	-4.13014	3.62543e-05	0.000653281	138.287	131.705	207.067	349.231	403.892	419.43
ced-2	783.713	1.24421	0.301332	4.12901	3.64321e-05	0.000655815	1315.59	1215.65	775.437	426.117	427.501	541.984
VZK822L.2	65.131	-1.63993	0.39742	-4.12644	3.68421e-05	0.000662314	33.6373	27.9727	33.233	102.824	92.7517	100.367
Y53C10A.6	370.785	1.42358	0.345014	4.12615	3.68894e-05	0.000662314	685.205	585.096	350.225	190.827	153.462	259.899
Y52B11A.2	619.372	1.36299	0.330337	4.12604	3.69059e-05	0.000662314	1095.08	1028	553.032	289.945	329.69	420.486
F43G6.5	30.8182	3.47418	0.842166	4.1253	3.70258e-05	0.00066379	64.783	101.401	3.40851	3.70537	4.21599	7.39549
C06A6.5	989.979	-1.18172	0.286624	-4.12289	3.74143e-05	0.000670074	539.443	580.434	697.041	1363.58	1683.87	1075.52
Y26G10.7	35.5724	-2.30021	0.558283	-4.12016	3.78617e-05	0.000677398	17.4416	10.4898	8.52129	87.0762	45.5327	44.3729
tbx-36	146.489	1.58774	0.385468	4.11899	3.80533e-05	0.000680135	265.361	251.754	142.305	80.5918	48.0623	90.8588
F33D11.8	219.683	-1.62695	0.395247	-4.1163	3.84998e-05	0.000687418	90.9453	57.111	172.982	395.548	290.903	310.61
T01D1.3	379.824	-1.37102	0.333127	-4.11561	3.86152e-05	0.000688782	158.22	179.492	296.541	606.754	607.946	429.995
nfyb-1	288.191	1.399	0.340109	4.11338	3.89915e-05	0.000694791	546.918	442.901	264.16	152.846	141.657	180.661
nas-33	145.84	-1.67757	0.40795	-4.1122	3.9191e-05	0.00069764	43.6039	50.1178	113.333	260.302	230.193	177.492
ung-1	413.606	1.40475	0.341665	4.11149	3.93118e-05	0.000698672	666.517	776.243	358.746	198.237	212.486	269.407
H04D03.2	469.709	1.38588	0.337084	4.11139	3.93283e-05	0.000698672	914.437	721.463	403.057	249.186	285.001	245.108
gfi-3	200.209	1.60668	0.390839	4.11084	3.94224e-05	0.000699639	374.994	378.797	150.827	79.6654	102.87	114.102
T16G12.6	836.569	1.21349	0.295255	4.10998	3.95699e-05	0.000701549	1420.24	1265.77	821.452	496.519	475.563	539.871
AC3.5	1857.53	-1.18008	0.287199	-4.10895	3.97468e-05	0.000703978	867.095	1141.05	1403.46	2242.67	3010.22	2480.66
cpg-7	1627.6	-1.68193	0.409493	-4.10735	4.00218e-05	0.000708137	568.097	622.393	1129.07	3239.42	3171.27	1035.37
cec-7	566.484	1.20347	0.293274	4.10357	4.06818e-05	0.000718553	1007.87	754.098	608.42	339.041	356.673	332.797
C18H7.1	32.4791	-2.55634	0.622964	-4.10351	4.0692e-05	0.000718553	6.22913	6.99318	14.4862	56.5069	26.1391	84.5199
snpn-1	415.819	1.37991	0.336413	4.10182	4.09916e-05	0.00072301	758.708	678.338	365.563	209.353	212.486	270.464
K09H9.8	668.143	-1.19976	0.292508	-4.10162	4.10265e-05	0.00072301	318.932	439.405	456.741	842.045	817.059	1134.68
F25D1.3	33.2244	-2.31132	0.56372	-4.10012	4.12945e-05	0.000727005	6.22913	10.4898	16.1904	51.8752	73.3582	41.2034
F11A10.5	1842.6	1.23157	0.300501	4.0984	4.16013e-05	0.000731677	2866.65	3151.59	1735.79	970.807	1093.63	1237.16
ifta-1	459.365	1.67517	0.408842	4.09737	4.17872e-05	0.000734213	894.503	905.617	299.097	144.509	241.998	270.464
ent-1	1575.99	1.24763	0.304584	4.09619	4.20013e-05	0.00073724	2851.7	2285.6	1516.79	816.108	903.908	1081.85
ins-11	74.6332	-1.71465	0.418664	-4.09554	4.21182e-05	0.000737864	31.1457	34.9659	38.3458	86.1498	161.051	96.1413
R04D3.4	153.253	1.8186	0.444045	4.09553	4.21206e-05	0.000737864	355.061	247.092	114.185	46.3171	56.4942	100.367
C06E2.5	69.3289	1.83339	0.447741	4.09475	4.22617e-05	0.000739601	134.549	131.705	58.7969	35.201	26.1391	29.5819
D1081.7	2624.51	1.22395	0.29905	4.09279	4.26219e-05	0.000745164	4172.27	4169.1	2685.06	1424.71	1308.64	1987.27
ttr-16	1815.89	-1.13913	0.278369	-4.09217	4.27358e-05	0.000746416	1152.39	865.989	1383	2690.1	2505.98	2297.88
C25F9.12	96.02	-1.82952	0.447214	-4.09093	4.29647e-05	0.00074967	37.3748	31.4693	57.0926	236.217	123.107	90.8588
C47F8.1	30.8924	3.05889	0.747774	4.09066	4.30156e-05	0.000749817	69.7663	75.7595	19.599	1.85268	2.52959	15.8475
F40H6.6	852.636	1.23824	0.302768	4.08972	4.3189e-05	0.000751389	1538.6	1217.98	836.79	449.276	539.647	533.532
K09E3.5	26.6361	2.77644	0.678884	4.08971	4.31911e-05	0.000751389	41.1123	78.0905	20.4511	3.70537	10.1184	6.33899
trcs-2	911.277	1.25039	0.305845	4.0883	4.34543e-05	0.000755222	1659.44	1333.37	857.242	510.415	538.803	568.396
athp-3	14.7868	3.62299	0.886828	4.08533	4.40133e-05	0.000764183	33.6373	37.297	11.0777	1.85268	1.6864	3.16949
F26E4.2	498.707	-1.27267	0.311555	-4.0849	4.40953e-05	0.000764633	257.886	319.355	298.245	662.335	515.194	939.227
Y105E8A.8	404.411	1.45583	0.356416	4.08463	4.41467e-05	0.000764633	669.009	756.429	352.781	171.373	190.563	286.311
M04F3.5	850.558	1.24773	0.305479	4.08451	4.41694e-05	0.000764633	1431.45	1355.51	804.41	515.046	440.149	556.775
B0041.8	1106.67	1.22094	0.29894	4.08424	4.42209e-05	0.000764774	1831.36	1752.96	1062.6	597.491	647.576	748.001
D2023.6	1123.1	1.12172	0.27468	4.08374	4.43166e-05	0.000765182	1567.25	1790.25	1259.45	702.167	623.966	795.543
slc-17.2	2234.05	1.28997	0.315886	4.08366	4.43313e-05	0.000765182	3535.66	3953.48	2024.66	1090.3	1230.23	1569.96
mcm-6	1841.99	1.20733	0.295704	4.08289	4.44789e-05	0.000766979	3129.52	2853.22	1729.82	1050.47	1104.59	1184.33
C50C3.1	756.15	1.24922	0.306039	4.08189	4.46709e-05	0.000769537	1324.31	1130.56	738.796	427.97	395.46	519.797
F14F9.2	25.0653	-3.65899	0.896605	-4.08094	4.48548e-05	0.000771428	1.24583	3.49659	5.9649	104.677	28.6687	6.33899
T12A2.3	28.571	3.30594	0.810124	4.08078	4.4885e-05	0.000771428	59.7997	86.2492	9.37342	1.85268	2.52959	11.6215
F14D12.1	123.631	-1.46093	0.358015	-4.08064	4.49121e-05	0.000771428	63.5371	53.6144	80.1001	175.079	222.604	146.853
Y57G7A.2	28.5333	3.24861	0.796458	4.07882	4.52656e-05	0.000776744	67.2746	81.5871	5.9649	3.70537	4.21599	8.45199
nlp-35	159.05	-1.49886	0.367549	-4.07798	4.54285e-05	0.000778781	72.2579	55.9454	120.15	207.501	272.353	226.091
Y17G9B.8	981.166	1.23662	0.303269	4.07765	4.54941e-05	0.000779148	1615.84	1608.43	909.221	550.247	572.531	630.729
egl-20	87.8827	-1.62815	0.399357	-4.07692	4.56367e-05	0.00078083	47.3414	33.8004	47.7192	126.909	175.385	96.1413
bus-1	43.4279	-2.87371	0.705021	-4.07606	4.58048e-05	0.000782759	6.22913	1.16553	23.0075	57.4332	135.755	36.9774
cdh-10	179.103	-2.18431	0.535934	-4.0757	4.58755e-05	0.000782759	31.1457	50.1178	111.629	231.586	545.549	104.593
sqv-3	586.771	1.29825	0.318537	4.07567	4.58826e-05	0.000782759	909.453	1026.83	566.666	298.282	301.022	418.373
K02F6.7	330.233	1.30687	0.320687	4.07523	4.59695e-05	0.000783483	523.247	531.482	356.19	191.753	144.187	234.543
C45G9.12	251.228	-1.31705	0.323212	-4.07488	4.60388e-05	0.000783827	133.303	114.222	183.208	311.251	332.22	433.164
nhr-68	1078.02	-1.18392	0.290557	-4.07467	4.60787e-05	0.000783827	647.83	512.833	815.487	1555.33	1697.36	1239.27
Y49F6B.9	495.524	1.31499	0.322779	4.07397	4.62182e-05	0.000785443	862.112	815.871	443.107	280.682	259.705	311.667
cki-1	230.183	-1.60285	0.393459	-4.07373	4.62656e-05	0.000785491	98.4203	68.7663	173.834	440.013	367.634	232.43
glb-24	47.4373	-2.04113	0.501244	-4.07214	4.65834e-05	0.00078949	14.9499	12.8208	27.2681	62.0649	106.243	61.2769
F13B12.4	57.706	-2.7842	0.683725	-4.0721	4.65908e-05	0.00078949	11.2124	1.16553	30.6766	124.13	144.187	34.8644
K10D11.2	17.1714	-3.57896	0.878999	-4.07162	4.66863e-05	0.000790348	4.98331	3.49659	0	50.0225	24.4527	20.0735
C35C5.9	388.015	-1.55532	0.382019	-4.0713	4.67512e-05	0.000790687	158.22	226.113	206.215	408.517	376.066	952.961
F54F7.6	141.373	1.83303	0.45055	4.06842	4.73324e-05	0.000799749	240.444	320.521	101.403	37.0537	63.2398	85.5764
rsa-2	1211.91	1.15944	0.28506	4.06736	4.75498e-05	0.000802653	2049.38	1716.83	1256.89	698.462	718.404	831.464
nas-4	117.768	-1.64256	0.403879	-4.06696	4.76307e-05	0.00080325	47.3414	36.1314	86.9171	204.722	193.092	138.401
gadr-2	32.4587	2.9481	0.725004	4.06633	4.776e-05	0.00080466	69.7663	86.2492	16.1904	1.85268	5.90238	14.791
F15D4.5	1186.25	1.36764	0.336399	4.06553	4.79232e-05	0.000805565	2284.85	1860.19	985.061	539.131	706.6	741.662
ipp-5	328.566	-1.15223	0.28342	-4.06545	4.79394e-05	0.000805565	184.382	206.299	220.701	504.857	432.56	422.599
nlp-31	1450.18	-1.52248	0.374496	-4.0654	4.79508e-05	0.000805565	422.335	573.441	1249.22	2268.61	2428.41	1759.07
T26A8.4	1260	1.10345	0.271541	4.06366	4.83099e-05	0.000810481	1950.96	1870.68	1337.84	783.686	808.627	808.221
C53D6.11	75.1488	-1.62174	0.399096	-4.06353	4.83355e-05	0.000810481	41.1123	30.3038	39.1979	103.75	142.5	94.0283
D1053.4	228.225	-1.31555	0.324126	-4.05875	4.93361e-05	0.000826473	124.583	116.553	150.827	238.07	364.261	375.057
B0238.12	124.039	-1.67866	0.413653	-4.05813	4.94678e-05	0.000827892	44.8497	40.7936	90.3256	240.849	129.852	197.565
rnp-8	1118.09	1.21151	0.298565	4.05776	4.95449e-05	0.000828396	1923.56	1667.87	1094.13	624.355	623.123	775.47
F01G4.4	750.684	1.43677	0.354334	4.05486	5.01637e-05	0.000837948	1524.89	1123.57	640.801	310.325	379.439	525.08
K11H3.8	559.666	1.38868	0.342564	4.05378	5.03966e-05	0.000841041	992.924	897.458	539.397	292.724	219.231	416.26
F11E6.8	281.273	-1.77888	0.438911	-4.05295	5.05764e-05	0.000842597	72.2579	83.9182	223.258	552.1	502.546	253.56
dgn-3	23.414	2.61573	0.645407	4.05284	5.06e-05	0.000842597	53.5705	44.2901	23.0075	4.63171	7.58878	7.39549
eme-1	810.706	1.24622	0.307511	4.05262	5.06481e-05	0.000842597	1283.2	1333.37	805.262	417.78	430.874	593.752
athp-1	898.886	1.18998	0.293644	4.05246	5.06811e-05	0.000842597	1502.47	1322.88	924.56	514.12	489.055	640.238
F58G1.7	2552.59	1.33973	0.330705	4.05112	5.09727e-05	0.000846646	4416.45	4438.34	2123.5	1270.94	1289.25	1777.03
C54C8.3	41.8327	2.35422	0.581193	4.05068	5.10696e-05	0.000847458	102.158	81.5871	26.416	8.33708	17.7072	14.791
cyk-4	1740.61	1.12821	0.278866	4.04569	5.217e-05	0.000864672	2862.91	2416.14	1886.61	1029.17	987.384	1261.46
F26A1.1	818.2	1.29593	0.320337	4.04553	5.22051e-05	0.000864672	1245.83	1451.08	791.628	370.537	459.543	590.582
Y73B6BL.288	154.505	1.524	0.376877	4.04377	5.25985e-05	0.000870369	310.211	245.927	132.08	75.0337	79.2606	84.5199
Y45F3A.4	910.781	1.31373	0.324952	4.04284	5.28086e-05	0.000873026	1523.65	1574.63	799.297	425.191	597.827	544.097
Y76B12C.6	350.437	1.42224	0.351822	4.04249	5.28873e-05	0.000873507	639.109	593.255	299.097	154.699	182.974	233.486
C50E3.13	70.692	1.89585	0.469013	4.04222	5.29474e-05	0.000873681	154.482	110.725	69.0224	37.98	16.0208	35.9209
hsp-60	4393.19	1.11477	0.27583	4.04151	5.31088e-05	0.000874589	6947.97	6211.11	4874.18	2829.98	3215.96	2279.92
C41H7.3	184.887	1.45081	0.358988	4.0414	5.31334e-05	0.000874589	327.652	318.19	167.017	97.2659	114.675	84.5199
C34C6.7	559.751	-1.55332	0.38436	-4.04132	5.31513e-05	0.000874589	296.507	319.355	237.744	540.058	548.078	1416.76
C35B8.4	267.579	-1.21559	0.300807	-4.04109	5.3204e-05	0.00087464	140.778	142.195	199.398	375.169	384.498	363.435
F20C5.3	1117.89	1.26584	0.313283	4.04058	5.33201e-05	0.000875731	1860.02	1840.37	1037.04	584.522	587.709	797.656
C24H12.5	464.024	1.25552	0.310786	4.03981	5.34946e-05	0.00087778	761.2	743.608	457.593	262.155	239.468	320.119
F10C2.5	824.24	1.25419	0.31049	4.03938	5.3593e-05	0.000878576	1328.05	1359.01	797.592	451.129	414.853	594.808
bus-19	112.431	-1.93234	0.478625	-4.03726	5.40784e-05	0.000885709	33.6373	34.9659	70.7267	238.07	224.291	72.8984
C06A5.8	466.201	1.27647	0.316227	4.03658	5.42363e-05	0.000887471	726.317	779.74	473.784	257.523	221.761	338.079
ima-1	1797.74	1.35639	0.33613	4.03531	5.45295e-05	0.00089144	2889.07	3265.82	1602	814.255	865.121	1350.2
Y48G1BR.1	415.039	-1.46467	0.362995	-4.03497	5.46103e-05	0.000891935	184.382	157.347	319.548	755.895	677.931	395.13
C34C12.6	232.647	-1.72114	0.426871	-4.032	5.53039e-05	0.000902426	67.2746	106.063	150.827	397.401	508.448	165.87
ptc-3	1454.25	-1.72179	0.427059	-4.03175	5.53637e-05	0.000902567	397.419	482.529	1148.67	2393.67	3173.8	1129.4
fbxc-42	31.1414	2.32217	0.57609	4.03092	5.55583e-05	0.000904901	46.0956	78.0905	31.5288	8.33708	10.1184	12.678
Y57G11C.42	293.318	-1.95365	0.4847	-4.03063	5.5628e-05	0.000905201	67.2746	87.4148	205.363	664.187	566.629	169.04
ncx-6	88.7309	-1.60133	0.397333	-4.03019	5.57309e-05	0.000905645	33.6373	43.1246	54.5362	98.1923	134.912	167.983
F54D5.9	694.211	1.19831	0.297365	4.02976	5.58339e-05	0.000905645	1181.04	1016.34	703.858	408.517	376.909	478.594
cgt-1	250.476	-1.45423	0.360877	-4.02973	5.58414e-05	0.000905645	113.37	127.043	161.052	426.117	462.916	212.356
F39F10.3	94.9098	1.62091	0.402252	4.0296	5.58717e-05	0.000905645	176.907	164.34	88.6214	38.9064	44.6895	55.9944
zyg-11	1925.02	1.15337	0.286244	4.02931	5.59419e-05	0.000905645	2886.58	3177.23	1904.51	1286.69	1084.35	1210.75
Y40D12A.1	728.194	1.36887	0.339737	4.02921	5.59637e-05	0.000905645	1181.04	1290.24	678.294	308.472	361.732	549.379
kin-34	21.3392	3.23992	0.804305	4.02822	5.62017e-05	0.000908662	28.654	76.925	10.2255	4.63171	3.37279	4.22599
tpra-1	462.501	-1.28635	0.31943	-4.02701	5.64895e-05	0.000912478	235.461	341.5	230.075	521.531	584.336	862.102
F59F4.1	750.274	1.54177	0.382912	4.02643	5.66294e-05	0.000913901	933.124	853.168	1564.51	587.301	353.3	210.243
F55A11.7	652.577	1.29119	0.320717	4.02595	5.67469e-05	0.000914959	1146.16	1069.96	564.109	376.095	381.969	377.17
aipl-1	2103.37	1.22676	0.304738	4.02562	5.68249e-05	0.00091538	3246.62	3646.94	1948.82	1183.87	1130.73	1463.25
C04G6.6	279.055	1.39303	0.34606	4.02539	5.68815e-05	0.000915455	535.705	410.267	266.716	133.393	134.912	193.339
fbxa-206	264.525	1.35219	0.33602	4.02414	5.71848e-05	0.000918056	442.268	445.232	253.082	127.835	139.128	179.605
Y67D2.7	557.339	1.22452	0.304299	4.02409	5.71962e-05	0.000918056	955.549	843.844	542.806	341.82	301.865	358.153
C25A11.1	64.9002	2.18944	0.544086	4.02408	5.71995e-05	0.000918056	129.566	144.526	45.1628	10.1898	21.9231	38.0339
fbxc-39	19.4577	3.52807	0.877133	4.02227	5.7639e-05	0.000924269	52.3247	50.1178	5.11277	3.70537	3.37279	2.113
R07E4.5	161.19	1.49627	0.372144	4.02067	5.80327e-05	0.000929737	275.328	301.872	137.193	91.7079	77.5742	83.4634
C50F2.2	558.288	1.24278	0.309259	4.01859	5.85468e-05	0.000937122	1004.14	815.871	535.137	310.325	327.161	357.096
F53H1.4	1179.29	1.21983	0.303624	4.01756	5.88032e-05	0.000939605	2120.4	1709.83	1120.55	642.882	693.952	788.148
cup-5	1072.59	1.32285	0.329269	4.01754	5.88086e-05	0.000939605	1761.6	1892.82	943.307	534.5	532.058	771.244
F14D2.14	611.604	1.08851	0.270991	4.01679	5.89963e-05	0.00094175	753.725	884.637	857.242	431.676	335.593	406.752
ZK287.7	1204.99	1.2954	0.32254	4.01625	5.91325e-05	0.00094307	1906.11	2144.58	1086.46	573.406	663.597	855.764
C29F9.2	431.53	-1.47968	0.368471	-4.01572	5.92639e-05	0.000944311	190.611	201.637	290.576	849.456	720.934	335.966
F14D2.8	980.598	1.26002	0.313819	4.01512	5.94153e-05	0.000945294	1483.78	1684.19	982.504	493.74	492.427	746.944
ess-2	1100.57	1.18557	0.295289	4.01493	5.94626e-05	0.000945294	1681.87	1846.2	1059.2	725.326	618.907	671.933
ptr-15	98.9496	-2.37347	0.591196	-4.01469	5.95235e-05	0.000945294	11.2124	16.3174	67.3182	177.858	255.489	65.5029
uba-2	1410.79	1.19656	0.29805	4.01463	5.95401e-05	0.000945294	2104.2	2398.66	1390.67	754.043	806.097	1011.07
folt-2	980.622	-1.78033	0.44358	-4.01356	5.98109e-05	0.000948737	254.149	210.961	859.798	1814.7	1614.72	1129.4
egl-15	285.356	-1.2785	0.31869	-4.01174	6.02723e-05	0.000955197	120.845	189.981	188.32	326.999	440.149	445.842
srr-4	685.648	-1.59126	0.396768	-4.01056	6.05753e-05	0.000959136	169.432	312.362	541.954	1285.76	1119.77	684.611
F30F8.1	934.762	1.19015	0.296796	4.01001	6.07157e-05	0.000960496	1478.8	1502.37	918.595	556.732	503.389	648.69
C41D11.5	846.715	1.41547	0.35316	4.00802	6.12302e-05	0.000967767	1441.42	1530.34	723.457	316.809	475.563	592.695
K01D12.9	92.9278	-2.50843	0.626077	-4.00658	6.16036e-05	0.00097111	16.1957	4.66212	61.3533	164.889	238.625	71.8419
dpl-1	655.562	1.31547	0.32833	4.00656	6.16102e-05	0.00097111	1214.68	1019.84	571.778	330.704	364.261	432.108
B0336.13	513.96	1.2433	0.310327	4.00642	6.16467e-05	0.00097111	833.458	834.519	500.2	273.271	284.158	358.153
F02D10.6	29.9042	2.57936	0.643816	4.00636	6.16622e-05	0.00097111	63.5371	72.2629	17.8947	9.26342	5.90238	10.565
H20E11.3	469.207	-1.07654	0.268859	-4.0041	6.22531e-05	0.000979541	302.736	296.045	306.766	690.125	645.889	573.678
F10E9.3	664.448	1.24924	0.312012	4.00382	6.2329e-05	0.000979861	1068.92	1125.9	611.828	438.16	354.143	387.735
cchl-1	1645.76	1.06006	0.264903	4.00168	6.28952e-05	0.000987881	2501.62	2359.03	1813.33	1064.37	998.346	1137.85
srj-55	41.7578	2.13704	0.534273	3.99991	6.33668e-05	0.000994401	79.7329	92.0769	32.3809	15.7478	12.648	17.9605
nhr-50	332.78	-1.41553	0.354036	-3.99825	6.38112e-05	0.00100049	112.124	180.657	250.526	606.754	470.504	376.113
hlh-2	92.1905	1.97243	0.4934	3.99764	6.39782e-05	0.00100221	219.265	169.002	52.832	25.9376	43.8463	42.2599
otpl-1	186.224	1.44616	0.361816	3.99694	6.41668e-05	0.00100393	363.781	291.383	162.757	101.898	104.557	92.9718
Y57G11A.4	576.063	-1.16512	0.291512	-3.99681	6.42022e-05	0.00100393	305.227	318.19	441.403	803.139	678.774	909.645
M04F3.2	848.301	1.18179	0.295723	3.99628	6.43465e-05	0.0010053	1291.92	1403.3	837.643	479.845	490.741	586.356
unc-59	1220.32	1.23192	0.308312	3.99569	6.45058e-05	0.0010069	1923.56	2054.83	1157.19	673.451	630.712	882.176
F27E5.9	318.294	-1.28395	0.321384	-3.99506	6.46773e-05	0.00100868	186.874	148.022	220.701	515.046	512.664	326.458
Y57A10A.31	1151.71	1.19428	0.299132	3.99249	6.53844e-05	0.00101881	2110.43	1566.47	1132.48	651.219	738.641	711.023
ttr-30	600.496	-1.3178	0.330098	-3.99214	6.54788e-05	0.00101938	275.328	365.976	389.423	679.935	659.381	1232.93
Y71F9AL.1	508.063	1.28096	0.32102	3.99027	6.59971e-05	0.00102654	849.654	825.195	484.861	266.787	256.332	365.548
ttr-7	581.582	-1.36522	0.342483	-3.98626	6.71243e-05	0.00104315	229.232	241.265	503.608	879.099	806.94	829.351
dsl-1	44.678	2.87297	0.720815	3.98573	6.72729e-05	0.00104454	74.7496	149.188	11.9298	3.70537	12.648	15.8475
fbxa-8	14.9724	-3.2565	0.817136	-3.98526	6.74052e-05	0.00104567	2.49165	3.49659	2.55639	19.4532	31.1983	30.6384
C13F10.6	857.511	1.24866	0.313386	3.98441	6.76487e-05	0.00104853	1355.46	1467.4	798.445	454.834	460.386	608.543
C14C11.2	350.007	1.29192	0.324414	3.9823	6.82515e-05	0.00105694	599.242	560.62	331.478	176.005	198.151	234.543
mec-1	107.558	-1.53736	0.386303	-3.97966	6.90128e-05	0.00106693	56.0622	40.7936	68.1703	155.626	207.427	117.271
sqv-1	1445.19	1.1933	0.299851	3.97965	6.9018e-05	0.00106693	2222.55	2378.85	1431.58	798.507	767.31	1072.35
Y43D4A.5	68.4485	-2.61789	0.657863	-3.97939	6.90918e-05	0.00106714	18.6874	13.9864	24.7117	93.5606	242.841	16.904
pch-2	529.501	1.26623	0.318258	3.97863	6.93142e-05	0.00106916	848.408	881.141	514.686	248.26	309.454	375.057
F48C1.9	161.357	-1.77841	0.447001	-3.97853	6.93439e-05	0.00106916	105.895	73.4284	40.0501	122.277	271.51	354.983
srx-68	76.1672	1.96273	0.493381	3.97812	6.94623e-05	0.00107005	183.136	134.036	46.8671	25.0112	36.2575	31.6949
Y59A8B.21	440.608	1.29823	0.326508	3.97612	7.00502e-05	0.00107792	753.725	716.801	409.022	242.702	215.015	306.384
cya-1	724.844	1.45057	0.364836	3.97596	7.00958e-05	0.00107792	1273.23	1348.52	562.405	303.84	346.554	514.515
cdc-26	628.16	1.22176	0.307344	3.97523	7.0312e-05	0.0010803	1080.13	948.741	609.272	351.084	342.338	437.39
mes-4	828.258	1.30574	0.32858	3.97388	7.0711e-05	0.00108549	1533.61	1237.79	766.916	419.633	403.048	608.543
set-21	179.548	1.45619	0.366464	3.97362	7.07885e-05	0.00108573	341.356	285.555	162.757	82.4445	86.8494	118.328
K01F9.2	140.162	-1.36553	0.343733	-3.97264	7.10796e-05	0.00108925	77.2412	80.4216	77.5437	260.302	183.817	161.644
ceh-21	62.6114	2.03701	0.512847	3.97197	7.12808e-05	0.00109138	145.762	115.387	40.9022	23.1586	17.7072	32.7514
C06E8.5	104.931	-1.95296	0.491747	-3.97148	7.14269e-05	0.00109267	28.654	27.9727	71.5788	279.755	101.184	120.441
rpl-39	2829.75	-1.04177	0.262373	-3.97056	7.17032e-05	0.00109521	1886.18	1552.49	2111.57	3408.01	4120.71	3899.53
aho-3	866.465	1.26184	0.317803	3.97052	7.17172e-05	0.00109521	1384.11	1503.53	781.402	455.76	469.661	604.317
evl-18	1084.37	1.37119	0.345463	3.96915	7.21289e-05	0.00110054	1734.19	2071.15	887.066	518.752	526.999	768.074
cyp-14A2	85.6597	1.71242	0.431569	3.9679	7.25089e-05	0.00110538	158.22	110.725	125.263	58.3596	41.3167	20.0735
taf-8	517.487	1.23669	0.311734	3.96714	7.27409e-05	0.00110766	835.95	831.023	512.981	283.461	266.45	375.057
oac-6	1245.05	-1.51581	0.382106	-3.967	7.27836e-05	0.00110766	803.558	648.035	484.861	2043.51	2640.9	849.425
rsa-1	1070.55	1.30602	0.329271	3.96638	7.29718e-05	0.00110956	1745.4	1924.29	904.109	565.069	548.078	736.379
hke-4.1	766.716	1.18433	0.298635	3.9658	7.31513e-05	0.00111093	1249.56	1187.68	757.542	468.729	406.421	530.362
otub-3	1140.05	1.20088	0.302818	3.96568	7.31879e-05	0.00111093	1749.14	1905.64	1112.03	636.397	604.573	832.521
fbxa-50	155.608	-1.52321	0.384197	-3.96467	7.34969e-05	0.00111466	54.8164	97.9045	87.7693	151.92	224.291	316.949
nas-23	91.3806	-2.46765	0.622567	-3.96367	7.38054e-05	0.0011183	11.2124	9.32424	62.2054	229.733	178.758	57.0509
top-2	3588.79	1.26269	0.31858	3.96348	7.38638e-05	0.0011183	6430.96	5778.7	2989.27	2049.07	1947.79	2336.97
unc-129	236.682	-1.19731	0.302129	-3.96292	7.40398e-05	0.00112	129.566	127.043	173.834	316.809	330.533	342.305
air-2	794.017	1.24765	0.314871	3.9624	7.41993e-05	0.00112091	1249.56	1371.83	731.126	420.559	434.247	556.775
Y54E10BR.2	808.243	1.16922	0.295105	3.96204	7.43117e-05	0.00112091	1262.02	1314.72	780.55	466.877	507.605	517.684
F46G10.1	1883.73	-1.04793	0.264494	-3.96203	7.4316e-05	0.00112091	1110.03	1177.19	1396.64	2943.92	2403.11	2271.47
sdc-1	188.702	1.42419	0.359479	3.96181	7.43848e-05	0.00112091	345.094	314.693	165.313	100.045	91.9085	115.158
C17H12.6	89.4641	-1.59784	0.403322	-3.9617	7.4418e-05	0.00112091	27.4082	48.9523	56.2405	166.742	113.832	123.61
cwn-2	133.45	-1.34323	0.339256	-3.95933	7.51608e-05	0.00113113	61.0455	73.4284	91.1778	208.427	171.169	195.452
ZK593.2	116.022	-1.39576	0.352563	-3.95889	7.53001e-05	0.00113226	58.5538	66.4352	66.466	133.393	165.267	206.017
nmur-4	595.345	-1.18177	0.298546	-3.95841	7.54493e-05	0.00113354	365.027	365.976	362.155	890.215	1007.62	581.074
bub-3	1112.17	1.23383	0.311834	3.9567	7.59915e-05	0.00114071	1950.96	1722.65	1008.92	596.564	629.025	764.905
R02D5.3	415.356	-1.14148	0.288735	-3.95339	7.70529e-05	0.00115566	246.674	282.058	248.822	675.304	577.59	461.69
mltn-9	273.638	-1.76639	0.447036	-3.95134	7.77146e-05	0.0011646	80.9787	103.732	187.468	429.823	660.224	179.605
fip-6	546.807	-1.71758	0.434715	-3.95105	7.78095e-05	0.00116503	161.957	129.374	472.079	995.818	959.559	562.057
F54E12.2	2803.24	1.19991	0.303753	3.95027	7.80619e-05	0.00116685	4366.62	4584.03	2767.71	1521.05	1425.85	2154.2
C08E3.13	354.899	-1.2068	0.305498	-3.95027	7.80634e-05	0.00116685	216.774	188.816	237.744	367.758	578.434	539.871
ram-5	25.8313	-2.4936	0.631782	-3.94694	7.91564e-05	0.00118218	3.73748	8.15871	11.0777	44.4644	59.0238	28.5255
skr-3	2016.5	-1.10251	0.279369	-3.94642	7.93298e-05	0.00118377	1067.67	1146.88	1628.42	2860.54	2430.94	2964.53
cnc-10	697.111	-1.26303	0.320095	-3.94581	7.95314e-05	0.00118577	327.652	343.831	557.292	875.393	825.491	1253.01
npr-17	703.594	1.40992	0.357354	3.94544	7.96535e-05	0.00118659	1247.07	1280.92	539.397	356.642	317.886	479.65
Y57A10B.6	15.3053	3.65917	0.928076	3.94275	8.05533e-05	0.00119898	42.3581	34.9659	7.66916	0.926342	1.6864	4.22599
T23H2.3	1809.58	1.14991	0.291762	3.94127	8.10523e-05	0.00120539	2948.87	2690.04	1845.71	1021.76	992.444	1358.66
rtfo-1	1719.74	1.17371	0.29786	3.94049	8.13166e-05	0.0012083	2656.1	2846.22	1647.16	1053.25	908.124	1207.58
F56C9.6	1523.01	1.25186	0.317875	3.93821	8.20921e-05	0.00121879	2700.95	2258.8	1475.89	783.686	747.073	1171.66
K07H8.2	1722.43	1.18509	0.300948	3.93785	8.22162e-05	0.00121961	2745.8	2873.03	1559.4	1013.42	1017.74	1125.17
C54F6.3	28.553	-2.61091	0.663068	-3.93763	8.22912e-05	0.0012197	6.22913	4.66212	12.7819	42.6117	81.7902	23.243
aff-1	149.776	-1.48091	0.376233	-3.93616	8.27975e-05	0.00122617	49.8331	78.0905	108.22	215.838	272.353	174.322
suds-3	506.027	1.30363	0.331297	3.93494	8.3216e-05	0.00123133	853.391	850.837	456.741	243.628	272.353	359.209
ZK596.3	76.9181	-1.88328	0.478866	-3.9328	8.39625e-05	0.00124134	16.1957	33.8004	47.7192	131.541	163.58	68.6724
Y47D3B.1	124.191	-2.03843	0.51838	-3.9323	8.41352e-05	0.00124285	31.1457	19.814	93.7342	195.458	295.119	109.876
swsn-2.2	588.325	1.23965	0.315271	3.93199	8.42439e-05	0.00124341	1071.41	867.154	541.954	349.231	376.909	323.288
sri-40	234.813	1.30229	0.331225	3.93175	8.43296e-05	0.00124363	316.44	420.756	265.012	125.056	110.459	171.153
pgl-1	4485.91	1.2287	0.312574	3.93091	8.46245e-05	0.00124694	7626.95	7044.46	4194.18	2250.09	2386.25	3413.55
gld-1	4922.95	1.33941	0.340773	3.93049	8.47723e-05	0.00124807	9022.27	7840.52	4308.36	2223.22	2314.58	3828.75
enu-3.3	361.464	1.24676	0.317246	3.92995	8.49644e-05	0.00124986	636.617	515.164	374.085	201.943	182.131	258.842
cdt-1	476.084	1.37619	0.350342	3.92815	8.56027e-05	0.0012582	888.274	778.574	395.388	239.923	222.604	331.74
ife-3	2525.71	1.19368	0.303923	3.92757	8.58076e-05	0.00126016	4331.74	3860.24	2352.73	1321.89	1487.4	1800.27
K08D8.4	534.806	-1.46072	0.371938	-3.92733	8.5895e-05	0.00126039	244.182	300.707	310.175	1072.7	908.124	372.944
sas-6	925.023	1.20125	0.305922	3.92666	8.61338e-05	0.00126261	1485.03	1484.89	898.144	514.12	486.525	681.441
C14H10.2	353.87	-1.12381	0.286213	-3.92647	8.62e-05	0.00126261	189.366	248.258	230.075	509.488	516.037	429.995
ZC443.4	333.735	-1.40923	0.358921	-3.9263	8.62611e-05	0.00126261	94.6828	196.975	254.786	501.151	464.602	490.215
F46G11.2	191.596	-1.93695	0.49347	-3.92516	8.66723e-05	0.00126757	52.3247	53.6144	131.228	406.664	402.205	103.537
F49C12.7	273.354	1.281	0.326448	3.92406	8.70684e-05	0.00127231	475.906	256.417	429.473	160.257	150.089	167.983
rsr-2	950.414	1.09827	0.279957	3.923	8.74517e-05	0.00127593	1526.14	1359.01	1002.1	577.111	572.531	665.594
F14F11.2	212.456	-1.48574	0.378727	-3.92298	8.7462e-05	0.00127593	82.2245	78.0905	173.834	289.019	389.557	262.012
pup-2	1607.64	1.29121	0.329158	3.92278	8.75333e-05	0.00127593	2727.11	2836.9	1284.16	890.215	871.023	1036.42
mog-3	1036.77	1.09642	0.279523	3.92248	8.76429e-05	0.00127647	1678.13	1451.08	1109.47	709.578	583.493	688.837
atat-2	108.913	-1.41223	0.360106	-3.92172	8.79196e-05	0.00127944	44.8497	60.6076	72.4309	170.447	167.796	137.345
wrt-9	71.1991	-2.39019	0.609594	-3.92096	8.81965e-05	0.00128242	11.2124	9.32424	46.8671	146.362	171.169	42.2599
vps-39	1538.64	1.1814	0.301352	3.92033	8.8426e-05	0.00128469	2509.09	2425.47	1472.48	925.416	794.292	1105.1
mlt-7	541.696	-1.38974	0.354584	-3.91936	8.8785e-05	0.00128824	239.199	289.051	368.972	1110.68	785.86	456.407
Y65A5A.2	412.14	1.34937	0.34429	3.91927	8.88167e-05	0.00128824	690.188	696.987	388.571	202.869	180.444	313.78
E04F6.9	863.706	-1.01754	0.259672	-3.91857	8.90746e-05	0.00129055	512.035	574.606	626.315	1106.05	1224.32	1138.91
ztf-28	246.76	1.45833	0.37217	3.91844	8.91222e-05	0.00129055	520.755	364.811	200.25	119.498	123.107	152.136
fbxb-8	7.03592	6.33947	1.61796	3.91818	8.92208e-05	0.00129092	13.7041	26.8072	1.70426	0	0	0
T27A8.2	40.0798	2.24908	0.574051	3.91791	8.93195e-05	0.00129129	87.2078	85.0837	26.416	9.26342	13.4912	19.017
tag-266	211.215	1.33734	0.341378	3.91749	8.94744e-05	0.00129246	389.944	312.362	206.215	138.025	117.204	103.537
mcd-1	700.971	1.15338	0.294732	3.91331	9.10388e-05	0.00131326	1195.99	1008.18	697.893	415.928	466.288	421.543
C04F5.9	783.804	1.34254	0.343088	3.9131	9.11186e-05	0.00131326	1487.52	1270.43	615.237	451.129	386.185	492.328
shn-1	322.19	-1.31955	0.337218	-3.91305	9.11374e-05	0.00131326	159.466	165.505	227.518	498.372	580.12	302.158
T28A11.2	406.018	-1.44289	0.368787	-3.91253	9.13325e-05	0.00131375	251.657	257.582	146.566	354.789	587.709	837.803
M01F1.9	967.32	1.32562	0.33883	3.91236	9.13982e-05	0.00131375	1639.51	1681.86	827.417	445.571	497.487	712.08
ani-1	1918.46	1.09699	0.280406	3.91214	9.14829e-05	0.00131375	3198.04	2624.77	2021.25	1126.43	1155.18	1385.07
F17C11.2	468.192	-1.52099	0.388802	-3.91198	9.1541e-05	0.00131375	190.611	128.208	405.613	740.147	769.839	574.735
T24A6.1	258.922	1.33752	0.341904	3.91198	9.15443e-05	0.00131375	452.235	413.763	247.117	134.32	122.264	183.831
ekl-5	178.072	1.41701	0.362271	3.91148	9.17335e-05	0.00131539	310.211	315.859	151.679	93.5606	97.8109	99.3108
npp-7	2441.53	1.21934	0.311763	3.91112	9.18702e-05	0.00131628	4261.97	3764.66	2221.5	1272.79	1353.33	1774.92
C02B10.4	1399.02	1.08745	0.278249	3.90819	9.29887e-05	0.00133123	2289.83	1980.24	1438.39	856.867	902.222	926.549
ubc-9	2622.55	1.1838	0.302936	3.90776	9.31562e-05	0.00133254	4240.79	4301.97	2383.4	1437.68	1540.52	1830.91
H04D03.3	163.466	1.37666	0.352393	3.9066	9.36041e-05	0.00133759	269.098	283.224	155.94	86.1498	81.7902	104.593
C16C10.1	630.737	1.17492	0.300764	3.90645	9.36607e-05	0.00133759	989.186	1015.18	618.645	401.106	335.593	424.712
moe-3	309.041	-1.50116	0.384327	-3.90595	9.38551e-05	0.0013389	140.778	134.036	208.772	503.93	633.241	233.486
spv-1	364.642	-1.1414	0.29223	-3.90582	9.39047e-05	0.0013389	188.12	212.126	281.202	517.825	485.682	502.893
snpc-1.2	1579.39	1.19274	0.3054	3.90551	9.40264e-05	0.00133955	2428.12	2649.25	1515.08	834.634	870.18	1179.05
lin-5	1602.84	1.15688	0.296281	3.90468	9.43505e-05	0.001343	2555.19	2600.3	1484.41	930.974	990.757	1055.44
R02D3.7	825.683	1.21459	0.311076	3.9045	9.44211e-05	0.001343	1303.13	1371.83	787.367	448.35	435.933	607.486
F20D6.10	86.8019	-1.55989	0.399748	-3.90219	9.5327e-05	0.0013548	38.6206	44.2901	48.5713	131.541	87.6926	170.096
ttr-18	2119.3	-1.1475	0.294196	-3.90047	9.60059e-05	0.00136335	1015.35	1236.63	1701.7	3405.23	2934.33	2422.55
taf-11.2	1846.95	1.278	0.327687	3.90007	9.61642e-05	0.00136449	2909	3213.37	1723.86	804.991	1008.46	1422.05
fbxb-7	114.055	1.68523	0.432195	3.89924	9.64947e-05	0.00136808	218.02	226.113	78.3958	56.5069	59.867	45.4294
acbp-5	515.588	1.12878	0.289604	3.89765	9.71323e-05	0.00137601	756.217	824.03	542.806	295.503	322.102	352.87
C45B2.1	2868.77	-1.05574	0.270906	-3.89708	9.73579e-05	0.0013781	1574.72	1713.33	2301.6	4284.33	3753.92	3584.7
T05C1.2	19.7578	-2.61776	0.671812	-3.89656	9.75676e-05	0.00137996	3.73748	5.82765	6.81703	28.7166	35.4143	38.0339
btb-10	27.4647	3.67717	0.943878	3.89581	9.78699e-05	0.00138148	67.2746	82.7526	2.55639	1.85268	0.843198	9.50848
C23H4.8	160.9	-1.64791	0.423005	-3.89572	9.79088e-05	0.00138148	69.7663	78.0905	85.2129	172.3	141.657	418.373
F28H6.4	187.134	1.50008	0.385058	3.89571	9.791e-05	0.00138148	322.669	364.811	142.305	98.1923	86.0062	108.819
nep-26	188.498	-1.18575	0.30459	-3.89294	9.90384e-05	0.00139615	105.895	113.056	126.115	266.787	278.255	240.882
set-9	1288.12	1.39791	0.359106	3.89276	9.91082e-05	0.00139615	2674.79	1768.11	1159.75	506.709	635.771	983.6
B0034.1	149.585	-1.57529	0.40481	-3.89143	9.96549e-05	0.00140273	54.8164	46.6212	122.707	267.713	196.465	209.187
skpo-1	1378.41	1.453	0.373489	3.89034	0.000100102	0.00140615	2271.14	2752.98	1033.63	585.448	604.573	1022.69
unc-85	1039.63	1.20538	0.309849	3.8902	0.000100161	0.00140615	1600.89	1801.91	948.419	600.27	565.786	720.532
F58H1.7	468.189	-1.14306	0.293831	-3.89018	0.000100168	0.00140615	259.132	241.265	374.085	602.122	679.617	652.916
C09D4.1	412.871	-1.22906	0.315949	-3.89007	0.000100217	0.00140615	190.611	231.94	316.992	566.921	467.132	703.628
M01E5.4	745.147	1.16364	0.299263	3.88835	0.00010093	0.00141503	1186.03	1152.71	752.43	467.803	379.439	532.475
lgc-43	154.924	-1.36137	0.350218	-3.88722	0.0001014	0.00142041	58.5538	95.5735	105.664	223.248	256.332	190.17
T24C4.2	66.3325	2.24702	0.57808	3.88704	0.000101475	0.00142041	138.287	166.671	23.8596	23.1586	18.5503	27.469
vang-1	128.198	1.81568	0.467153	3.88668	0.000101624	0.00142137	227.986	300.707	70.7267	46.3171	67.4558	55.9944
F59E11.5	364.135	-1.24453	0.320265	-3.88594	0.000101934	0.00142357	169.432	188.816	288.872	464.097	454.484	619.108
F17C11.10	1901.21	1.2482	0.321212	3.88592	0.000101943	0.00142357	3056.01	3230.85	1740.9	996.744	930.047	1452.68
dhs-20	283.558	1.44988	0.373304	3.8839	0.000102793	0.0014343	345.094	283.224	616.941	198.237	150.089	107.763
C01G5.5	375.309	1.30604	0.336334	3.88316	0.000103107	0.00143755	631.634	642.207	329.774	190.827	200.681	256.729
cfp-1	1106.26	1.23661	0.31871	3.88005	0.000104435	0.00145463	1727.96	1939.44	992.73	600.27	578.434	798.713
ttr-22	50.1427	-1.83657	0.473353	-3.8799	0.000104498	0.00145463	19.9332	16.3174	28.9724	64.844	64.083	106.706
ZK616.5	681.173	1.26709	0.326637	3.87919	0.000104805	0.00145775	1153.64	1062.96	670.625	344.599	319.572	535.645
C16A11.5	817.525	1.41832	0.365761	3.87771	0.000105442	0.00146546	1394.08	1572.3	603.307	396.474	368.477	570.509
ska-3	695.763	1.17724	0.303785	3.87524	0.00010652	0.00147928	1098.82	1101.43	694.485	363.126	402.205	514.515
tdpt-1	439.925	1.25505	0.323974	3.87393	0.000107095	0.0014861	746.25	717.966	396.24	240.849	240.311	297.932
taf-4	1334.01	1.08077	0.279018	3.87348	0.000107291	0.00148763	2134.1	1928.95	1371.93	856.867	790.919	921.266
hpr-17	557.555	1.34428	0.347087	3.87305	0.000107481	0.00148911	1007.87	892.796	499.347	262.155	256.332	426.825
C08F11.13	2438.85	-1.02877	0.265706	-3.87184	0.000108019	0.00149513	1465.09	1582.79	1764.76	3919.35	3067.55	2833.53
osm-3	299.312	1.16388	0.300627	3.87151	0.000108163	0.00149513	454.727	445.232	341.704	165.815	168.64	219.752
srz-20	52.4509	-2.38941	0.617182	-3.87149	0.000108171	0.00149513	13.7041	3.49659	32.3809	143.583	70.8286	50.7119
C27B7.7	248.305	-1.33549	0.344987	-3.87114	0.000108326	0.00149582	112.124	117.719	191.729	353.863	270.666	443.729
F40F12.9	65.5182	-1.58735	0.410106	-3.87058	0.000108578	0.00149582	22.4249	39.628	35.7894	100.045	96.9677	98.2543
H37A05.4	51.0852	2.06009	0.53225	3.87053	0.000108598	0.00149582	83.4704	127.043	36.6415	19.4532	13.4912	26.4125
Y53F4B.25	37.4689	-2.36874	0.612002	-3.87048	0.000108622	0.00149582	9.96661	12.8208	13.6341	57.4332	108.773	22.1865
F53F8.5	591.679	1.20691	0.31183	3.87043	0.000108645	0.00149582	999.153	895.127	582.856	312.177	321.258	439.503
F23F1.5	753.658	1.14001	0.29461	3.86956	0.000109032	0.00149997	1162.36	1219.14	729.422	455.76	454.484	500.78
C30G12.1	463.283	1.35219	0.349489	3.86904	0.000109265	0.00150201	807.295	771.581	418.395	213.059	213.329	356.04
F53A9.1	651.071	-1.29575	0.334952	-3.86846	0.000109526	0.00150442	368.765	290.217	471.227	937.458	1234.44	604.317
aakg-5	838.57	1.17521	0.303834	3.86793	0.000109763	0.00150557	1345.49	1339.19	802.705	488.182	453.64	602.204
abf-5	160.323	-1.52108	0.393258	-3.86789	0.00010978	0.00150557	63.5371	55.9454	127.819	301.988	185.503	227.147
C08E8.4	298.435	-1.54203	0.398736	-3.8673	0.000110048	0.00150807	83.4704	165.505	207.919	596.564	477.25	259.899
C06B3.6	1851.08	-1.23616	0.319683	-3.86684	0.000110256	0.00150974	707.629	1048.98	1551.73	2688.25	2833.14	2276.75
cosa-1	241.901	1.31824	0.341063	3.86509	0.000111048	0.00151941	423.581	379.963	232.631	110.235	139.128	165.87
R09F10.3	203.923	1.40488	0.363568	3.86414	0.00011148	0.00152414	376.24	346.162	166.165	107.456	111.302	116.215
clec-64	35.412	-2.21845	0.574473	-3.86172	0.000112593	0.00153816	4.98331	10.4898	21.3032	49.0961	75.8878	50.7119
flp-9	844.944	-1.29113	0.334357	-3.86153	0.000112681	0.00153816	343.848	375.301	749.873	1178.31	1249.62	1172.71
Y5F2A.4	712.327	1.28944	0.333957	3.86111	0.000112875	0.00153963	1183.54	1228.47	621.202	350.157	367.634	522.967
slc-17.9	38.0798	-2.34911	0.608619	-3.85974	0.000113508	0.00154706	4.98331	10.4898	21.3032	87.0762	75.0446	29.5819
F48E3.4	2711.77	1.39333	0.361033	3.85927	0.000113724	0.00154775	4036.48	5327.64	2420.05	1134.77	1142.53	2209.14
Y71G12B.5	483.182	1.40282	0.363495	3.85925	0.000113734	0.00154775	842.179	898.624	363.007	218.617	255.489	321.175
F32H5.1	591.231	-1.13208	0.293414	-3.8583	0.00011418	0.00155222	315.194	342.666	452.48	817.96	666.126	952.961
K01A2.10	164.36	-1.37472	0.356315	-3.85817	0.000114239	0.00155222	54.8164	100.236	118.446	227.88	242.841	241.938
K08D8.6	1238.51	-1.0877	0.282039	-3.85655	0.000114996	0.00156131	649.076	888.134	840.199	2015.72	1656.04	1381.9
laat-1	765.628	1.31025	0.339905	3.85476	0.000115842	0.00157158	1519.91	1130.56	623.758	386.285	470.504	462.746
acly-2	1825.11	1.19497	0.310057	3.85403	0.00011619	0.00157501	3082.17	2968.6	1571.33	1018.98	1114.71	1194.9
daz-1	1445.16	1.21733	0.315873	3.85385	0.000116273	0.00157501	2590.07	2110.77	1362.55	731.81	787.547	1088.19
Y34D9A.7	507.464	1.23216	0.319828	3.85258	0.00011688	0.00158196	781.133	867.154	487.418	277.903	257.175	374
nas-30	145.885	-1.8611	0.483101	-3.8524	0.000116966	0.00158196	52.3247	36.1314	99.6991	344.599	249.587	92.9718
bath-19	103.74	1.54588	0.401354	3.85166	0.000117321	0.00158555	175.662	182.988	104.812	45.3908	39.6303	73.9549
B0507.2	1022.01	-1.05759	0.274625	-3.85102	0.000117626	0.00158721	538.197	667.849	783.106	1531.24	1340.68	1270.97
him-17	1431.9	1.16619	0.302831	3.85095	0.000117659	0.00158721	2297.3	2290.27	1355.74	893.92	733.582	1020.58
psf-2	306.229	1.27989	0.332368	3.85084	0.000117714	0.00158721	492.101	536.144	273.533	165.815	175.385	194.396
R11A8.1	511.718	1.23662	0.321149	3.8506	0.00011783	0.00158755	837.195	814.705	503.608	282.534	244.527	387.735
W02B12.11	1266.05	1.15863	0.301023	3.84895	0.000118623	0.00159614	2063.09	2018.7	1164.86	769.79	716.718	863.159
F53F4.15	22.3232	-2.82423	0.733776	-3.8489	0.000118649	0.00159614	2.49165	2.33106	11.0777	46.3171	50.5919	21.13
Y9D1A.1	87.2564	1.76417	0.458483	3.84784	0.000119162	0.00160182	194.349	149.188	61.3533	31.4956	48.0623	39.0904
C38D9.2	1748.45	1.25964	0.327444	3.8469	0.000119621	0.00160677	3191.81	2776.29	1432.43	888.362	1043.88	1157.92
ttb-1	895.254	1.15532	0.300352	3.84655	0.000119791	0.00160783	1462.6	1405.63	839.347	506.709	553.981	603.26
egal-1	1042.61	-1.06033	0.275692	-3.84607	0.000120025	0.00160974	555.639	727.291	743.908	1586.82	1191.44	1450.57
col-155	1030.98	-1.52982	0.397834	-3.84538	0.000120368	0.00161311	342.602	398.611	848.72	2203.77	1489.93	902.249
acr-15	110.054	-1.55702	0.405022	-3.8443	0.000120898	0.00161899	47.3414	51.2833	68.1703	123.204	123.107	247.221
C17H12.36	43.8044	2.06008	0.536113	3.84263	0.000121724	0.00162694	103.404	78.0905	30.6766	16.6742	16.0208	17.9605
F48A11.4	397.487	1.48895	0.38749	3.84256	0.000121756	0.00162694	737.529	726.125	294.837	153.773	186.347	286.311
chup-1	176.483	1.43102	0.37242	3.84251	0.000121785	0.00162694	292.769	326.348	153.383	85.2235	81.7902	119.384
gst-22	657.211	-1.13967	0.296606	-3.84235	0.000121861	0.00162694	409.877	463.881	357.894	1052.32	1000.03	659.255
zfp-2	625.738	1.26859	0.330275	3.84101	0.000122531	0.00163287	1012.86	1116.58	524.059	359.421	330.533	410.978
Y82E9BR.17	63.6874	2.18034	0.56767	3.84085	0.000122608	0.00163287	122.091	165.505	25.5639	23.1586	19.3935	26.4125
ZK484.4	1837.8	1.08752	0.283149	3.84079	0.00012264	0.00163287	2732.1	2904.5	1861.9	1133.84	1054.84	1339.64
fbxc-50	337.155	1.17199	0.305149	3.84072	0.000122676	0.00163287	590.522	455.722	355.338	195.458	216.702	209.187
Y67D2.6	384.065	1.17971	0.307176	3.84048	0.000122792	0.00163318	624.159	599.082	375.789	221.396	229.35	254.616
Y53F4B.9	721.241	1.10514	0.287814	3.83978	0.000123144	0.00163663	1254.55	906.782	793.332	420.559	487.368	464.859
Y102A11A.5	529.684	-1.95652	0.509745	-3.83823	0.000123923	0.00164574	129.566	113.056	407.318	852.235	1376.94	298.989
Y53H1B.2	798.312	-1.18504	0.30883	-3.8372	0.000124445	0.00165049	386.206	428.915	646.766	1344.12	903.065	1080.8
ttr-26	812.662	-1.49431	0.389442	-3.83705	0.00012452	0.00165049	235.461	303.038	737.091	1404.33	1154.34	1041.71
flp-5	413.527	-1.38827	0.361815	-3.83697	0.000124562	0.00165049	184.382	138.698	361.303	552.1	659.381	585.3
T09F3.5	357.646	1.17308	0.305773	3.83646	0.000124821	0.00165151	573.08	544.303	369.824	250.112	218.388	190.17
tpxl-1	1538.54	1.14393	0.298173	3.83645	0.000124826	0.00165151	2673.54	2177.21	1504.86	824.445	950.284	1100.87
F36G3.1	800.208	-1.15386	0.300843	-3.83543	0.000125346	0.00165715	382.469	442.901	662.104	1251.49	1069.17	993.108
R05H5.3	3962.22	1.32423	0.345318	3.83481	0.000125662	0.00166008	6815.92	7157.52	3015.68	1752.64	2462.14	2569.4
K02G10.16	26.7247	-2.30494	0.601293	-3.83331	0.000126428	0.00166895	8.72078	6.99318	11.0777	63.9176	37.9439	31.6949
F09F9.1	92.3099	-1.38151	0.36048	-3.83241	0.000126894	0.00167384	48.5872	51.2833	53.6841	147.288	139.971	113.045
F27E5.7	145.069	-1.84225	0.480792	-3.83169	0.000127266	0.00167749	32.3915	34.9659	121.002	314.03	203.211	164.814
drsh-1	741.047	1.25204	0.326803	3.83118	0.00012753	0.00167972	1194.75	1244.79	691.929	403.885	345.711	565.227
M28.5	7244.74	0.998156	0.260575	3.83058	0.00012784	0.00168243	11449.1	9614.46	7903.49	4828.1	4823.93	4849.33
Y32B12B.4	797.942	1.13448	0.296177	3.83042	0.000127927	0.00168243	1320.58	1187.68	781.402	469.656	466.288	562.057
F32A5.4	1877.67	-1.25876	0.328654	-3.83005	0.000128119	0.00168284	797.329	1007.02	1515.08	2984.67	3134.17	1827.74
K08F9.4	486.667	1.19469	0.311941	3.82986	0.000128214	0.00168284	786.116	787.898	458.445	271.418	279.098	337.023
Y10G11A.1	1066.48	1.07011	0.279417	3.82981	0.000128244	0.00168284	1493.75	1681.86	1158.9	634.544	629.025	800.826
Y111B2A.3	1111.75	1.05788	0.276287	3.8289	0.000128718	0.0016878	1759.11	1581.62	1165.71	753.116	666.126	744.831
ins-4	154	-1.57769	0.412082	-3.82858	0.000128885	0.00168873	34.8831	81.5871	114.185	256.597	182.131	254.616
F32A5.3	1596.83	1.12742	0.294525	3.82793	0.000129226	0.00169194	2681.02	2400.99	1491.23	999.523	1057.37	950.848
hse-5	799.446	1.19019	0.310983	3.82719	0.000129617	0.0016958	1267.01	1357.84	710.675	502.078	451.954	507.119
Y48B6A.13	302.681	1.23549	0.32285	3.82684	0.000129801	0.00169694	529.476	456.888	288.872	161.184	194.779	184.887
fbxb-54	21.1797	3.78516	0.989215	3.82642	0.000130019	0.00169853	43.6039	72.2629	2.55639	0	3.37279	5.28249
maco-1	1556.75	1.21433	0.317384	3.82606	0.00013021	0.00169978	2479.19	2556.01	1492.08	828.15	756.348	1228.71
ilys-2	50.8008	-1.94082	0.507354	-3.82537	0.000130573	0.00170325	21.179	23.3106	18.7468	50.0225	132.382	59.1639
gsy-1	1626.37	1.22355	0.320031	3.82322	0.000131718	0.00171691	2928.94	2495.4	1408.57	805.918	1039.66	1079.74
bcc-1	179.899	-1.23595	0.323305	-3.82287	0.000131908	0.00171799	85.962	107.229	127.819	217.69	276.569	264.125
F32B4.4	1692.2	1.08555	0.283974	3.82271	0.000131996	0.00171799	2747.05	2463.93	1690.62	994.892	1056.53	1200.18
clec-24	29.4831	-2.16942	0.567551	-3.82242	0.000132148	0.00171851	11.2124	11.6553	9.37342	48.1698	32.0415	64.4464
perm-1	608.706	1.44902	0.379098	3.82227	0.00013223	0.00171851	1202.22	1024.5	446.515	251.965	287.53	439.503
F26B1.2	4244.89	1.24541	0.325922	3.82119	0.000132812	0.00172352	6807.2	7599.26	3507.36	2231.56	2291.81	3032.15
spd-3	543.169	1.11913	0.292875	3.82119	0.000132812	0.00172352	764.937	858.996	607.568	318.662	292.59	416.26
enu-3.5	275.552	1.23745	0.323984	3.81949	0.000133725	0.0017341	478.397	379.963	302.506	142.657	141.657	208.13
R102.11	95.4659	-1.39798	0.366092	-3.81866	0.000134181	0.00173872	42.3581	64.1042	51.1277	146.362	148.403	120.441
eri-3	677.662	1.17478	0.307674	3.81826	0.000134397	0.00174006	1115.01	1089.77	613.533	417.78	403.048	426.825
cul-6	935.872	-1.26025	0.330071	-3.8181	0.000134481	0.00174006	442.268	634.048	576.891	1205.17	879.455	1877.4
daf-5	582.953	1.06335	0.278586	3.81694	0.000135115	0.00174697	959.286	677.173	729.422	394.622	360.045	377.17
C08F11.7	740.661	1.13501	0.297382	3.81666	0.000135268	0.00174767	1092.59	1208.65	752.43	411.296	427.501	551.492
K02C4.3	1504.37	1.19008	0.311855	3.81613	0.000135562	0.00175001	2271.14	2552.51	1452.03	781.833	795.979	1172.71
C17E4.2	28.8282	3.28541	0.860963	3.81597	0.000135647	0.00175001	72.2579	75.7595	8.52129	1.85268	0.843198	13.7345
vrk-1	816.2	1.24783	0.327068	3.8152	0.000136075	0.00175425	1350.48	1409.13	686.816	434.455	455.327	561.001
hst-1	670.356	1.24791	0.32715	3.81448	0.00013647	0.00175804	1126.23	1138.72	565.813	353.863	389.557	447.955
Y67H2A.10	496.172	1.23207	0.323043	3.81396	0.000136758	0.00175971	911.945	712.139	464.41	247.333	305.238	335.966
R01H10.7	601.234	1.08421	0.284281	3.81389	0.000136799	0.00175971	977.974	834.519	639.097	390.916	359.202	405.695
hrpf-2	1690.71	1.25113	0.328279	3.81118	0.000138304	0.00177729	2778.19	2920.82	1444.36	863.351	880.298	1257.23
C42C1.2	532.031	1.34075	0.35182	3.81089	0.000138465	0.00177729	862.112	969.721	456.741	253.818	246.214	403.582
ins-27	252.077	-1.49528	0.392371	-3.81089	0.000138468	0.00177729	102.158	83.9182	208.772	408.517	454.484	254.616
phf-31	36.7266	2.03498	0.534111	3.81002	0.000138955	0.00178224	78.4871	66.4352	32.3809	16.6742	12.648	13.7345
F42A8.3	630.264	1.36799	0.359105	3.80943	0.000139289	0.00178242	1076.39	1149.21	500.2	259.376	351.613	444.786
C36A4.4	2366.18	1.24194	0.326019	3.8094	0.000139306	0.00178242	3838.39	4220.38	1919.85	1234.81	1386.22	1597.43
2017-09-01	2485.56	1.12335	0.294894	3.80932	0.000139347	0.00178242	3900.68	3929	2391.93	1458.99	1382.84	1849.93
svh-2	1319.42	-1.115	0.292707	-3.80928	0.000139373	0.00178242	662.78	839.182	997.843	2165.79	1841.54	1409.37
T23B3.2	1314.76	-1.01979	0.267749	-3.80876	0.000139664	0.00178484	707.629	910.279	986.765	1741.52	1633.27	1909.09
cks-1	1617.79	1.21359	0.318725	3.80763	0.000140305	0.00179174	2729.61	2656.24	1396.64	890.215	871.866	1162.15
mec-17	491.685	-1.23441	0.324209	-3.80745	0.000140408	0.00179175	256.64	245.927	376.641	710.505	870.18	490.215
ins-5	57.9987	-1.83707	0.482543	-3.80707	0.000140624	0.00179321	21.179	29.1383	25.5639	63.9176	62.3966	145.797
F56D3.1	487.083	-3.26784	0.858557	-3.80621	0.000141115	0.00179817	57.308	33.8004	183.208	877.246	1410.67	360.266
npp-22	1371.57	1.16859	0.307083	3.80545	0.000141549	0.0018024	2247.47	2221.5	1227.07	761.453	822.118	949.792
col-131	230.141	-3.47709	0.913822	-3.805	0.000141804	0.00180406	17.4416	10.4898	85.2129	460.392	563.256	244.051
ZK973.1	2745.95	1.16107	0.305154	3.80486	0.000141884	0.00180406	3924.35	4600.35	2859.74	1538.65	1333.94	2218.65
C32D5.10	671.256	1.1014	0.289678	3.80216	0.000143438	0.00182035	1080.13	997.694	669.773	427.044	408.108	444.786
pqn-47	255.624	-1.56037	0.41039	-3.80215	0.000143443	0.00182035	142.024	85.0837	161.052	426.117	538.803	180.661
nhr-47	1356.68	1.20395	0.316653	3.8021	0.000143475	0.00182035	2064.33	2378.85	1233.03	765.159	693.952	1004.73
hil-4	1642.84	1.08722	0.285994	3.80155	0.000143791	0.00182305	2910.25	2046.67	1746.01	966.175	1111.33	1076.57
lrp-1	1947.07	-1.5654	0.411857	-3.80084	0.000144204	0.00182583	612.947	609.572	1726.41	3057.86	3858.47	1817.18
bath-31	32.4715	2.67819	0.704635	3.80082	0.000144218	0.00182583	59.7997	89.7458	18.7468	11.1161	1.6864	13.7345
lex-1	1943.03	1.12089	0.294991	3.79976	0.000144836	0.00183234	3191.81	2977.93	1816.74	1164.41	1143.38	1363.94
ugt-32	144.747	1.47129	0.387266	3.79916	0.000145188	0.00183548	260.378	258.748	119.298	75.9601	63.2398	90.8588
Y65B4BL.3	269.731	1.35469	0.356639	3.7985	0.000145575	0.00183904	463.447	461.55	238.596	115.793	146.716	192.283
C25A1.1	670.135	1.18198	0.31121	3.79802	0.000145855	0.00184127	1030.3	1151.54	609.272	395.548	381.969	452.181
hst-2	136.439	1.2748	0.335737	3.79703	0.000146439	0.00184731	191.857	228.444	159.348	79.6654	88.5358	70.7854
H31G24.3	504.643	1.29091	0.340093	3.79577	0.000147188	0.00185543	874.57	814.705	460.15	234.365	256.332	387.735
orc-2	473.507	1.17463	0.309505	3.79518	0.000147536	0.00185849	798.575	728.456	442.255	289.019	277.412	305.328
F21D9.11	43.1375	5.71582	1.50619	3.79488	0.000147717	0.00185945	122.091	125.877	5.9649	2.77903	0	2.113
itsn-1	1697.42	1.13621	0.299435	3.79452	0.000147928	0.00186055	2793.14	2634.1	1573.03	946.722	1040.51	1197.01
C44B7.12	2126.88	1.26324	0.332924	3.79437	0.000148016	0.00186055	3429.76	3748.34	1830.37	967.101	1183.01	1602.71
W04A8.2	574.072	1.40234	0.369673	3.79345	0.000148568	0.00186511	889.52	1201.66	408.17	277.903	311.14	356.04
ifet-1	3832.67	1.41522	0.373072	3.79341	0.00014859	0.00186511	7138.59	6819.52	2766.86	1672.97	1686.4	2911.71
sid-1	774.412	1.30173	0.343178	3.79317	0.000148736	0.0018656	1400.31	1297.23	608.42	378.874	441.836	519.797
ztf-15	1091.53	1.15433	0.304334	3.79298	0.000148851	0.00186571	1669.41	1797.25	1052.38	647.513	569.158	813.504
sdz-12	13.2427	3.70116	0.976361	3.79077	0.000150183	0.00188045	39.8664	27.9727	5.9649	1.85268	1.6864	2.113
F16B4.4	4154.35	-1.08841	0.287129	-3.79067	0.00015024	0.00188045	2130.36	2490.74	3350.57	6846.6	4939.45	5168.39
daf-9	108.544	-1.81335	0.478468	-3.78991	0.000150703	0.00188491	28.654	22.1451	92.0299	186.195	175.385	146.853
skpt-1	819.052	1.18646	0.313083	3.78961	0.000150886	0.00188587	1385.36	1293.74	735.387	477.993	450.268	571.566
F32G8.3	41.2844	-2.15533	0.568804	-3.78922	0.000151121	0.00188746	8.72078	17.483	18.7468	43.5381	43.0031	116.215
lin-36	983.659	1.26682	0.334506	3.78714	0.000152389	0.00190195	1776.55	1575.8	817.191	501.151	524.469	706.797
vig-1	20336.4	0.973436	0.257155	3.78541	0.000153456	0.0019139	28972.9	29352.7	22519.2	13821	12438.9	14913.5
C06A5.6	1020.08	1.28986	0.340769	3.78513	0.000153629	0.00191426	1917.33	1574.63	852.129	485.403	543.019	748.001
C16C8.12	196.687	1.51629	0.400605	3.78499	0.000153713	0.00191426	370.01	364.811	139.749	91.7079	86.0062	127.836
cdc-25.2	162.847	1.68507	0.445217	3.78484	0.00015381	0.00191426	335.127	317.024	93.7342	65.7703	97.8109	67.6159
C48E7.1	1396.61	-1.09035	0.288192	-3.7834	0.000154698	0.00192378	676.484	885.803	1114.58	2097.24	1976.46	1629.12
K12D12.5	398.695	1.23028	0.325192	3.78325	0.000154793	0.00192378	655.305	644.538	377.493	229.733	195.622	289.48
K10H10.10	66.3839	-1.87245	0.495047	-3.78237	0.000155342	0.0019286	16.1957	18.6485	49.4235	127.835	69.9854	116.215
rde-10	392.097	1.21445	0.32109	3.78228	0.0001554	0.0019286	727.563	548.965	368.12	222.322	247.9	237.712
col-46	49.8912	-2.49275	0.659127	-3.7819	0.000155635	0.00193016	12.4583	9.32424	23.0075	97.2659	142.5	14.791
W04B5.5	592.981	1.25776	0.332598	3.78162	0.000155814	0.00193102	1007.87	987.204	513.834	308.472	309.454	431.051
oac-30	34.3982	-2.32892	0.616056	-3.78037	0.000156593	0.00193931	11.2124	9.32424	13.6341	72.2547	80.947	19.017
cyp-42A1	192.895	-1.50103	0.397269	-3.77837	0.000157861	0.00195365	72.2579	85.0837	144.01	264.934	411.48	179.605
perm-2	1667.14	1.46769	0.388596	3.77691	0.000158785	0.00196272	3236.66	2759.98	1349.77	585.448	692.265	1378.73
F43D9.1	130.338	-1.77971	0.471215	-3.77686	0.000158817	0.00196272	39.8664	52.4489	83.5086	225.101	301.865	79.2374
zwl-1	1419.42	1.11089	0.294297	3.77473	0.000160179	0.00197816	2249.96	2235.49	1336.14	867.056	834.766	993.108
cyp-34A2	184.587	1.35006	0.357692	3.77438	0.000160408	0.0019796	201.824	264.575	328.922	143.583	89.379	79.2374
dep-1	464.786	-1.46392	0.387996	-3.77303	0.000161276	0.00198891	200.578	198.14	342.556	833.708	877.769	335.966
cye-1	970.595	1.16021	0.307555	3.77238	0.000161697	0.00199272	1627.05	1468.57	927.968	497.446	585.179	717.362
T04A6.1	229.798	-1.22324	0.324447	-3.77023	0.0001631	0.0020086	149.499	108.394	155.087	284.387	275.726	405.695
Y87G2A.18	153.963	1.37529	0.364813	3.76985	0.000163345	0.00201022	289.032	233.106	144.862	70.402	86.0062	100.367
T19B10.8	1088	1.22201	0.324176	3.76959	0.000163518	0.00201094	1805.2	1854.36	910.073	563.216	657.694	737.436
let-7	47.5633	-2.68048	0.711313	-3.76835	0.000164332	0.00201954	7.47496	1.16553	28.9724	70.402	142.5	34.8644
aptf-2	150.858	1.62117	0.430249	3.76798	0.000164572	0.00202108	300.244	283.224	99.6991	70.402	56.4942	95.0848
dpf-7	709.623	1.09095	0.289559	3.76763	0.000164803	0.0020225	1112.52	1058.3	726.866	446.497	402.205	511.345
C48B4.9	241.268	1.19274	0.316636	3.76693	0.00016527	0.00202683	402.402	357.818	247.117	138.025	141.657	160.588
flp-11	373.849	-1.25167	0.332317	-3.76648	0.000165563	0.00202901	154.482	192.312	315.288	593.785	520.253	466.972
wapl-1	1334.09	1.2689	0.336931	3.76605	0.000165849	0.0020311	2299.8	2240.15	1117.14	696.609	645.046	1005.79
C48B6.3	948.909	1.13872	0.302393	3.76567	0.0001661	0.00203276	1437.68	1542	935.637	568.774	494.114	715.249
C01G10.5	18.0672	-3.06134	0.813143	-3.76482	0.000166669	0.00203831	1.24583	1.16553	8.52129	37.98	40.4735	19.017
fbxb-45	14.0063	5.4776	1.45506	3.76453	0.000166865	0.00203911	28.654	53.6144	0	0.926342	0.843198	0
asd-2	545.601	-1.1613	0.308497	-3.76438	0.000166965	0.00203911	316.44	282.058	412.43	759.601	936.793	566.283
T10B5.10	79.6764	-1.90086	0.504989	-3.76416	0.00016711	0.00203947	37.3748	31.4693	32.3809	138.951	195.622	42.2599
T11B7.5	285.702	-1.20737	0.320912	-3.76232	0.000168347	0.00205313	145.762	141.029	230.075	342.747	401.362	453.238
lys-4	1346.62	-1.28971	0.34288	-3.7614	0.000168963	0.00205922	981.711	595.586	768.62	1316.33	2839.05	1578.41
Y50D4C.6	154.659	1.40517	0.373611	3.76104	0.000169208	0.00206078	291.523	245.927	136.341	74.1074	77.5742	102.48
R02F11.4	1006.84	1.21932	0.32424	3.76055	0.000169538	0.00206338	1675.64	1660.88	889.622	602.122	480.623	732.153
T12C9.7	306.066	1.10265	0.293242	3.76022	0.000169761	0.00206381	488.364	406.77	357.894	197.311	173.699	212.356
K10H10.4	35.1292	-2.62215	0.697353	-3.76015	0.000169808	0.00206381	3.73748	3.49659	21.3032	103.75	48.9055	29.5819
F26A1.9	133.788	-1.45521	0.387035	-3.75988	0.000169994	0.00206465	62.2913	64.1042	87.7693	238.996	234.409	115.158
Y23H5A.3	1258.74	1.17642	0.312919	3.7595	0.000170252	0.00206636	2079.28	2068.82	1088.17	706.799	750.446	858.933
fbxa-116	15.0279	-3.42769	0.911884	-3.75891	0.000170653	0.0020698	4.98331	1.16553	1.70426	13.8951	17.7072	50.7119
F54E7.6	42.9782	-1.91984	0.510803	-3.75848	0.000170947	0.00207194	14.9499	17.483	21.3032	75.0337	91.0653	38.0339
lips-15	847.393	-1.03242	0.274704	-3.7583	0.000171075	0.00207207	535.705	565.282	568.37	892.994	1273.23	1248.78
C33B4.2	73.7445	-1.72163	0.458314	-3.75645	0.000172342	0.00208597	32.3915	41.9591	28.9724	129.688	153.462	55.9944
Y57A10A.7	376.232	1.2759	0.33983	3.75451	0.000173684	0.00210078	616.684	637.545	343.408	196.385	181.288	282.085
ZK550.4	738.174	1.15031	0.306429	3.75392	0.000174093	0.00210429	1197.24	1187.68	668.921	449.276	436.776	489.159
rsp-3	6291.92	0.995157	0.265141	3.75331	0.000174516	0.00210792	9329.99	9321.91	6488.11	4255.62	4176.36	4179.51
swsn-9	1302.14	1.09883	0.292786	3.75301	0.000174723	0.00210792	1974.63	2111.94	1239.85	795.728	775.742	914.927
ugt-17	330.88	-1.29282	0.34448	-3.75297	0.000174753	0.00210792	227.986	172.498	175.539	542.837	584.336	282.085
eri-5	466.549	1.13602	0.302717	3.75275	0.000174904	0.00210829	777.396	694.656	452.48	292.724	305.238	276.803
R02C2.6	11.3209	5.13673	1.36897	3.75227	0.000175242	0.00211093	18.6874	43.1246	4.26064	1.85268	0	0
mksr-2	359.011	1.1964	0.318965	3.75089	0.000176211	0.00212115	546.918	606.076	346.816	199.164	197.308	257.786
C34D1.4	152.766	-1.3175	0.35129	-3.75045	0.000176519	0.00212341	57.308	101.401	103.108	251.039	199.838	203.904
F22D3.5	252.654	1.22439	0.326606	3.74883	0.000177662	0.0021357	462.202	334.507	265.012	147.288	131.539	175.379
K01A2.5	456.378	-1.14211	0.304727	-3.74798	0.000178267	0.00214151	216.774	280.893	355.338	644.734	717.561	522.967
flad-1	1004.23	1.04483	0.278824	3.74728	0.00017876	0.00214523	1499.97	1481.39	1077.09	699.388	556.51	711.023
ZK1127.6	750.612	1.02937	0.274703	3.7472	0.00017882	0.00214523	1214.68	938.252	870.023	513.194	451.954	515.571
isw-1	1621.75	1.10813	0.295808	3.74612	0.000179592	0.00215303	2663.58	2475.59	1508.27	943.943	1011.84	1127.28
bus-12	108.048	-1.65736	0.442446	-3.74591	0.000179743	0.00215338	41.1123	41.9591	72.4309	173.226	236.095	83.4634
C54F6.5	18.2675	-2.81804	0.752771	-3.74356	0.000181434	0.00217216	2.49165	5.82765	5.11277	25.0112	19.3935	51.7684
fat-1	9674.11	1.0651	0.284532	3.74333	0.000181598	0.00217243	13634.3	11571.4	14068.6	7679.38	6587.06	4503.85
F22B7.9	894.751	-1.15175	0.307699	-3.7431	0.000181762	0.00217243	441.023	550.13	674.034	1195.91	925.831	1581.58
W02D7.6	770.764	1.11677	0.298374	3.74285	0.000181945	0.00217243	1174.81	1251.78	738.796	451.129	462.916	545.153
dna-2	775.958	1.11144	0.29695	3.74284	0.00018195	0.00217243	1313.1	1081.61	788.219	430.749	470.504	571.566
lid-1	1151.1	1.09314	0.292083	3.74256	0.000182156	0.00217285	1704.29	1900.98	1097.54	746.632	688.049	769.131
glh-2	1802.15	1.31416	0.351149	3.74245	0.000182232	0.00217285	3018.64	3188.89	1504.01	822.592	839.825	1438.95
M176.5	277.358	-1.12881	0.301712	-3.74134	0.00018304	0.00218101	164.449	142.195	214.736	358.494	387.028	397.243
F11A5.3	16.9984	-5.0047	1.33788	-3.74077	0.000183454	0.00218446	1.24583	0	1.70426	1.85268	4.21599	92.9718
srj-23	27.3698	-2.18793	0.58495	-3.74036	0.000183754	0.00218656	11.2124	8.15871	10.2255	33.3483	63.2398	38.0339
W03D2.9	44.4295	-2.56585	0.686287	-3.73874	0.000184942	0.00219921	8.72078	3.49659	25.5639	108.382	100.341	20.0735
T02E9.5	118.381	-1.50709	0.40314	-3.73838	0.000185207	0.00220088	44.8497	40.7936	97.9948	175.079	193.092	158.475
C49G7.10	1657.69	-1.12127	0.299949	-3.73821	0.000185332	0.00220088	854.637	1021	1256.04	2518.72	2677.15	1618.56
Y37D8A.25	324.158	1.30645	0.349578	3.73722	0.000186068	0.00220813	489.61	572.275	322.957	138.951	164.424	256.729
F08F3.4	625.945	-1.43015	0.382737	-3.73664	0.000186496	0.00221173	270.344	321.686	423.508	621.576	596.141	1522.41
tdp-1	1341.7	1.13301	0.303256	3.73615	0.000186862	0.00221334	2318.48	1991.89	1219.4	763.306	897.162	859.989
grld-1	1014.27	1.06235	0.284345	3.73612	0.000186884	0.00221334	1663.18	1435.93	1016.59	685.493	656.851	627.56
C16A3.2	430.042	1.36131	0.364604	3.73367	0.000188709	0.00223346	756.217	751.767	349.373	191.753	205.74	325.401
ulp-2	663.862	1.06997	0.286606	3.73325	0.000189024	0.00223532	1112.52	897.458	688.52	430.749	420.756	433.164
nop-1	1714.31	1.18615	0.317744	3.73302	0.000189194	0.00223532	2618.73	3031.54	1495.49	989.334	907.281	1243.5
cyn-6	937.943	-1.41685	0.379578	-3.73269	0.000189444	0.00223532	366.273	413.763	752.43	1362.65	1952.85	779.696
mpst-7	273.326	-1.58082	0.423512	-3.73265	0.000189474	0.00223532	85.962	97.9045	225.814	520.604	481.466	228.204
fbxb-111	25.373	2.70288	0.724148	3.7325	0.000189592	0.00223532	57.308	61.7731	12.7819	8.33708	2.52959	9.50848
swt-5	76.0071	-2.24385	0.601174	-3.73245	0.000189628	0.00223532	13.7041	9.32424	55.3884	159.331	168.64	49.6554
acbp-3	880.35	-1.23618	0.331258	-3.73177	0.000190136	0.00223874	570.588	400.942	602.455	1104.2	1751.32	852.594
tag-234	1102.48	-0.983478	0.263545	-3.73173	0.000190172	0.00223874	758.708	804.216	659.548	1487.71	1623.16	1281.53
F33E11.2	576.81	1.28851	0.34531	3.73145	0.00019038	0.0022397	1055.21	895.127	505.312	271.418	290.06	443.729
T19D12.4	1001.86	-1.37739	0.369176	-3.73098	0.000190736	0.00224238	441.023	617.731	611.828	2037.03	1606.29	697.289
tofu-5	770.794	1.19608	0.320642	3.73025	0.00019129	0.0022474	1260.78	1270.43	688.52	417.78	415.696	571.566
T02B11.4	553.14	-1.40223	0.375946	-3.72986	0.000191584	0.0022487	196.841	213.292	499.347	744.779	995.816	668.763
adm-4	134.047	1.36253	0.365335	3.72954	0.000191829	0.0022487	229.232	213.292	137.193	86.1498	83.4766	54.9379
ptr-2	1336.82	1.29272	0.346624	3.72945	0.000191895	0.0022487	2557.68	2135.25	1003.81	701.241	905.594	717.362
nhr-101	707.934	-1.03801	0.27833	-3.72943	0.000191911	0.0022487	431.056	395.115	564.109	876.32	1039.66	941.34
F09G2.8	1487.79	1.16199	0.311606	3.72903	0.000192217	0.00225063	2257.44	2529.2	1383	846.677	775.742	1134.68
C43F9.11	27.6793	-2.78335	0.746452	-3.72878	0.000192408	0.00225063	4.98331	0	15.3383	47.2435	69.9854	28.5255
cec-3	1000.55	1.22964	0.329776	3.72872	0.000192458	0.00225063	1714.26	1610.76	883.657	541.91	485.682	767.018
npp-9	4527.11	1.07546	0.28844	3.72854	0.00019259	0.00225067	7782.68	6346.31	4293.02	2800.33	2995.88	2944.46
rpi-2	280.706	1.29233	0.346643	3.72813	0.000192903	0.00225284	438.531	507.006	250.526	139.878	147.56	200.735
F33G12.3	603.31	1.10593	0.296666	3.72787	0.000193106	0.00225372	882.045	974.383	615.237	377.948	329.69	440.56
ZK1307.2	63.0865	-2.14304	0.57491	-3.72761	0.000193306	0.00225456	18.6874	5.82765	44.3107	71.3284	80.947	157.418
W01C8.5	839.492	-1.09226	0.293097	-3.72662	0.000194066	0.00226192	433.548	482.529	691.076	1241.3	1217.58	970.922
C38D9.13	574.275	1.31583	0.353123	3.72626	0.000194344	0.00226367	1080.13	953.404	425.212	295.503	344.868	346.531
abf-6	233.604	-1.41742	0.380422	-3.72591	0.00019461	0.00226526	93.437	90.9113	195.99	300.135	273.196	447.955
W09C5.7	2149.6	0.960485	0.257823	3.72536	0.000195037	0.00226738	3216.72	2873.03	2430.27	1552.55	1441.02	1384.01
ing-3	584.204	1.07242	0.287874	3.72529	0.000195088	0.00226738	974.236	786.733	615.237	377.948	397.146	353.927
C16A11.3	621.954	1.04959	0.281755	3.72518	0.000195178	0.00226738	1000.4	801.885	714.084	452.981	352.457	409.921
cyp-31A3	633.214	1.23834	0.332476	3.7246	0.000195625	0.00227108	1132.46	994.197	541.954	314.03	367.634	449.012
ceh-38	844.344	1.19598	0.32126	3.72277	0.000197045	0.00228606	1399.06	1395.14	732.831	567.848	424.972	546.21
K10D11.6	115.883	-1.52059	0.408502	-3.72234	0.000197384	0.00228848	33.6373	57.111	87.7693	174.152	132.382	210.243
K02C4.2	112.587	-1.51386	0.406746	-3.72187	0.000197749	0.00229121	47.3414	37.297	89.4735	130.614	192.249	178.548
F46E10.2	26.6094	2.56121	0.688294	3.7211	0.000198361	0.00229679	57.308	64.1042	15.3383	3.70537	11.8048	7.39549
C39E9.12	763.901	1.1794	0.316966	3.7209	0.000198511	0.00229702	1463.85	1014.01	702.154	469.656	443.522	490.215
asp-12	382.055	1.20039	0.322722	3.71957	0.000199561	0.00230765	459.71	615.4	521.503	220.469	163.58	311.667
hat-1	2201.28	1.20085	0.322882	3.71917	0.000199876	0.00230978	3285.24	4046.72	1872.13	1182.94	1232.76	1587.92
ets-6	368.479	1.23181	0.331273	3.71841	0.000200484	0.00231528	635.371	554.792	360.45	218.617	166.953	274.69
nhr-239	317.05	1.48791	0.400191	3.718	0.000200803	0.00231595	610.455	581.599	210.476	127.835	158.521	213.413
spat-1	676.598	1.25242	0.336853	3.718	0.000200804	0.00231595	1131.21	1157.37	570.926	364.979	336.436	498.667
Y40B1A.1	384.868	1.14517	0.308035	3.71767	0.000201069	0.00231749	632.88	579.268	378.345	224.175	225.134	269.407
rde-4	1114.17	1.1127	0.299328	3.71732	0.000201343	0.00231913	1740.42	1765.78	1065.16	666.04	621.437	826.182
F35E12.8	156.954	-1.27724	0.343617	-3.71705	0.000201561	0.00232013	73.5038	76.925	123.559	232.512	200.681	234.543
ify-1	1301.79	1.10851	0.298335	3.71565	0.000202685	0.00233154	2211.34	1874.17	1250.92	707.726	838.982	927.605
hmt-1	649.733	1.03943	0.279777	3.71523	0.000203019	0.00233386	939.353	994.197	689.372	460.392	403.048	412.034
hpo-40	1012.4	1.08085	0.291064	3.71345	0.000204454	0.00234617	1663.18	1431.27	1030.22	626.207	569.158	754.34
T24B8.4	693.946	-1.01811	0.274169	-3.71343	0.000204469	0.00234617	417.352	446.398	512.129	1070.85	922.458	794.487
ztf-8	996.244	1.15604	0.311314	3.7134	0.00020449	0.00234617	1595.9	1623.58	906.665	599.343	526.155	725.814
T07G12.2	73.0069	-1.43407	0.386318	-3.71214	0.000205514	0.00235639	31.1457	44.2901	42.6064	102.824	106.243	110.932
Y71H2AM.2	650.355	1.24573	0.33564	3.7115	0.000206033	0.0023608	1101.31	1118.91	524.911	335.336	389.557	432.108
ptr-23	930.508	-1.41327	0.380836	-3.71097	0.000206468	0.00236426	335.127	369.473	818.044	1644.26	1541.37	874.78
pha-4	224.454	-1.53956	0.415031	-3.7095	0.000207672	0.0023765	94.6828	94.4079	155.087	392.769	458.7	151.079
tag-179	658.641	1.15552	0.311617	3.70813	0.000208799	0.00238784	1014.1	1102.59	610.976	377.948	367.634	478.594
Y54F10BM.1	661.344	1.2206	0.329198	3.70778	0.000209081	0.00238951	1128.72	1032.66	615.237	331.631	338.965	520.854
sem-2	130.969	-1.68015	0.453198	-3.70733	0.00020946	0.00239229	71.0121	47.7867	68.1703	272.345	250.43	76.0679
C44B12.3	312.544	1.14176	0.308009	3.70692	0.000209795	0.00239457	407.385	453.391	429.473	249.186	146.716	189.113
gon-14	983.851	1.18478	0.319687	3.70605	0.000210517	0.00240126	1607.12	1636.4	856.389	556.732	531.215	715.249
ttr-27	344.433	-1.59417	0.430227	-3.70543	0.000211034	0.0024056	117.108	79.256	316.14	532.647	435.09	586.356
npp-5	1342.55	1.08098	0.291769	3.70492	0.000211455	0.00240738	1949.72	2228.49	1291.83	820.739	809.47	955.074
swsn-6	880.222	1.20466	0.325151	3.70491	0.000211463	0.00240738	1477.55	1489.55	716.64	531.72	501.703	564.17
mcm-10	832.973	1.23631	0.33372	3.70464	0.00021169	0.0024084	1281.96	1489.55	737.091	480.772	381.969	626.503
F16F9.3	84.2396	-1.73184	0.467687	-3.70299	0.000213076	0.0024226	24.9165	24.4761	66.466	98.1923	176.228	115.158
C34D10.2	659.677	-0.972532	0.262679	-3.70236	0.000213601	0.002427	432.302	455.722	448.22	880.025	957.873	783.922
Y4C6B.1	403.175	1.31799	0.356113	3.70105	0.000214709	0.00243785	678.975	730.787	316.992	201.943	208.27	282.085
taf-6.2	580.106	1.12362	0.303629	3.70062	0.000215071	0.00243785	963.024	839.182	583.708	313.104	347.397	434.221
K09H9.7	922.638	1.03822	0.280555	3.70058	0.000215106	0.00243785	1421.49	1367.17	934.785	628.986	571.688	611.712
wdr-5.1	826.548	1.16246	0.314128	3.70058	0.000215108	0.00243785	1347.98	1367.17	713.232	479.845	510.135	540.927
T16H12.1	578.102	1.38109	0.373239	3.7003	0.000215347	0.00243899	892.012	1197	417.543	264.008	301.865	396.187
fbxc-25	11.8571	4.5678	1.23467	3.6996	0.000215939	0.00244389	23.6707	41.9591	2.55639	0	0.843198	2.113
B0304.2	565.637	1.23099	0.332747	3.69946	0.000216057	0.00244389	986.694	897.458	495.939	287.166	306.081	420.486
ztf-23	348.256	1.15239	0.311519	3.69927	0.000216222	0.00244418	544.426	546.634	350.225	207.501	187.19	253.56
hda-10	370.711	1.05145	0.28427	3.69877	0.000216644	0.00244738	584.293	493.019	423.508	242.702	250.43	230.317
spe-39	751.886	1.10092	0.297724	3.69778	0.000217493	0.0024554	1147.41	1202.83	726.866	492.814	417.383	524.023
T24E12.11	20.9996	2.59304	0.701397	3.69697	0.000218188	0.00246108	57.308	33.8004	17.0426	3.70537	6.74558	7.39549
cnc-4	1291.38	-1.64225	0.444226	-3.69687	0.000218276	0.00246108	270.344	479.033	1129.07	2878.15	1730.24	1261.46
Y67D2.2	583.255	1.16119	0.314142	3.69639	0.000218691	0.00246418	966.761	927.762	524.059	343.673	334.749	402.526
K07H8.8	31.413	-2.11505	0.572321	-3.69557	0.000219392	0.0024705	9.96661	6.99318	17.8947	45.3908	69.1422	39.0904
T04C12.3	348.361	-1.21353	0.328616	-3.69286	0.000221746	0.00249542	169.432	166.671	292.28	443.718	435.933	582.13
F35E2.5	397.107	1.50498	0.407579	3.69249	0.000222069	0.00249746	925.649	586.262	250.526	168.594	240.311	211.3
E_BE45912.2	167.948	1.13396	0.307214	3.69109	0.000223292	0.00250961	230.478	247.092	214.736	110.235	99.4973	105.65
F27D4.8	263.317	1.43215	0.388064	3.69051	0.000223808	0.00251381	487.118	453.391	212.18	106.529	118.891	201.791
kle-2	1110.55	1.15587	0.313227	3.69019	0.00022409	0.00251538	1836.35	1792.59	970.575	675.304	608.789	779.696
F55G11.2	80.514	-1.47745	0.400413	-3.68981	0.000224425	0.00251753	28.654	41.9591	56.2405	135.246	103.713	117.271
srw-86	99.1644	-1.4518	0.393577	-3.68873	0.00022538	0.00252663	39.8664	59.442	59.649	200.09	123.95	111.989
C29A12.1	857.662	1.20217	0.32592	3.68856	0.000225531	0.00252672	1419	1414.95	753.282	418.707	505.075	634.955
ZC504.3	197.062	1.18009	0.320113	3.68647	0.000227386	0.00254589	285.294	313.528	221.553	133.393	98.6541	129.949
Y77E11A.7	777.448	1.1803	0.320189	3.68627	0.000227562	0.00254624	1361.69	1222.64	652.731	462.245	464.602	500.78
R09A8.1	55.4159	1.83073	0.496877	3.68448	0.000229173	0.00256264	93.437	110.725	55.3884	37.0537	12.648	23.243
mig-17	251.273	-1.25118	0.339632	-3.68392	0.000229671	0.00256658	138.287	101.401	205.363	374.242	386.185	302.158
21ur-13377	16.6579	-3.09438	0.84007	-3.68347	0.000230077	0.00256949	0	6.99318	3.40851	17.6005	45.5327	26.4125
elo-4	230.902	-1.22574	0.33284	-3.68266	0.000230813	0.00257607	119.599	116.553	178.095	293.651	408.108	269.407
tra-2	347.792	1.27656	0.346667	3.68238	0.000231066	0.00257726	665.271	513.999	298.245	165.815	218.388	225.034
wee-1.3	1100.42	1.24982	0.339518	3.68115	0.000232182	0.00258808	2096.73	1597.94	953.532	515.973	599.514	838.86
Y82E9BR.2	810.271	1.11394	0.302636	3.68078	0.000232522	0.00259023	1304.38	1273.92	747.317	493.74	478.093	564.17
osm-7	1069.57	-1.24377	0.337929	-3.68057	0.000232716	0.00259074	448.497	490.688	964.61	1762.83	1471.38	1279.42
mig-32	540.254	1.20312	0.326977	3.67953	0.000233661	0.00259963	862.112	924.265	473.784	293.651	296.806	390.904
such-1	998.26	1.16342	0.316256	3.67873	0.000234397	0.00260463	1599.64	1636.4	904.961	541.91	548.078	758.566
T20D4.11	144.186	-1.45042	0.394272	-3.67872	0.000234406	0.00260463	108.387	65.2697	58.7969	130.614	266.45	235.599
gad-1	976.421	0.997239	0.271114	3.6783	0.000234791	0.00260726	1477.55	1360.17	1066.01	715.136	641.673	597.978
ZK858.10	227.636	1.23505	0.335842	3.67747	0.000235559	0.00261342	416.106	329.845	213.032	137.099	128.166	141.571
R148.4	412.698	1.14011	0.310032	3.67738	0.000235642	0.00261342	700.154	610.738	392.831	247.333	246.214	278.916
W05G11.2	334.493	1.23113	0.334816	3.67704	0.000235954	0.00261367	564.359	547.799	295.689	165.815	212.486	220.808
ver-1	86.383	-1.99148	0.5416	-3.67703	0.000235962	0.00261367	48.5872	37.297	18.7468	71.3284	75.0446	267.294
C18E3.9	456.24	1.15214	0.313379	3.6765	0.000236455	0.00261633	721.333	713.304	453.332	260.302	239.468	349.701
atx-3	649.993	1.05584	0.287203	3.6763	0.000236642	0.00261633	1011.61	968.555	653.583	443.718	398.833	423.656
Y54G2A.19	154.946	1.38175	0.375854	3.67629	0.000236647	0.00261633	285.294	259.913	126.967	83.3708	80.1038	94.0283
F15H10.8	48.2588	-2.70714	0.736492	-3.67573	0.000237173	0.00262051	7.47496	1.16553	28.9724	84.2971	143.344	24.2995
W01A11.1	1070.88	0.980941	0.266915	3.6751	0.000237753	0.00262527	1597.15	1488.38	1179.35	668.819	715.032	776.526
Y54E10BR.1	616.571	1.2131	0.330156	3.67434	0.00023847	0.0026315	982.957	1076.95	524.911	337.189	334.749	442.673
rnp-5	606.121	1.07568	0.292766	3.67418	0.000238616	0.0026315	1061.44	752.932	652.731	395.548	410.637	363.435
dct-5	143.227	-1.67821	0.45685	-3.67344	0.000239307	0.00263746	32.3915	48.9523	121.854	295.503	190.563	170.096
Y57A10A.28	326.558	1.12509	0.306298	3.67317	0.000239556	0.00263856	554.393	454.557	334.887	188.974	209.956	216.582
mys-2	412.246	1.13111	0.308055	3.67177	0.000240878	0.00265146	757.462	502.343	438.846	243.628	272.353	258.842
H13N06.2	130.856	-1.23695	0.336912	-3.67143	0.000241198	0.00265332	64.783	82.7526	86.065	175.079	211.643	164.814
T04F3.1	1403.43	-1.37905	0.375724	-3.67038	0.000242188	0.00266256	622.913	435.908	1278.19	2109.28	2414.92	1559.39
hpo-32	1901.03	1.03242	0.281315	3.66999	0.000242557	0.00266495	2784.42	2962.78	1913.88	1182.01	1144.22	1418.88
R74.8	2241.04	1.10414	0.300897	3.6695	0.000243022	0.00266839	3620.37	3461.62	2095.38	1314.48	1251.31	1703.08
cdt-2	706.109	1.19249	0.325029	3.66889	0.000243611	0.00267319	1134.95	1203.99	608.42	412.222	371.007	506.063
htz-1	3275.37	1.10125	0.300285	3.66736	0.000245066	0.00268749	5816.76	4645.8	2942.4	2018.5	2140.04	2088.7
pes-5	104.34	1.69304	0.461699	3.66698	0.00024543	0.00268981	195.595	221.451	61.3533	41.6854	48.9055	57.0509
F55B11.6	1504.44	1.0789	0.29424	3.66673	0.000245673	0.0026908	2596.3	2095.62	1434.98	902.257	949.441	1048.05
pqn-18	321.078	-1.20319	0.328282	-3.66511	0.000247227	0.00270526	128.32	201.637	252.23	485.403	380.282	478.594
pept-3	321.986	-1.17319	0.320111	-3.66494	0.000247401	0.00270526	148.253	174.83	269.273	446.497	487.368	405.695
clec-229	17.4145	-3.44176	0.939143	-3.66479	0.000247538	0.00270526	1.24583	1.16553	5.9649	53.7279	37.1007	5.28249
K07D4.9	272.272	-1.24945	0.340939	-3.66472	0.000247607	0.00270526	155.728	107.229	219.849	339.041	457.856	353.927
Y69H2.7	445.52	1.19439	0.325974	3.66405	0.000248258	0.00271069	741.267	730.787	388.571	241.775	266.45	304.271
Y38F1A.6	1298.83	-1.55684	0.425012	-3.66305	0.000249229	0.00271927	437.285	416.094	1122.25	2244.53	2598.74	974.091
nlp-15	474.905	-1.16233	0.317324	-3.66292	0.000249353	0.00271927	203.07	271.568	403.909	642.882	630.712	697.289
Y119D3B.14	797.554	1.07031	0.292285	3.66186	0.00025039	0.0027289	1183.54	1227.3	830.826	448.35	473.034	622.277
R11G11.6	20.2872	-2.92545	0.798996	-3.66141	0.00025083	0.00272949	6.22913	0	7.66916	24.0849	61.5534	22.1865
F13D12.3	536.446	-1.1999	0.327718	-3.66139	0.000250855	0.00272949	245.428	265.741	463.558	857.793	609.632	776.526
cey-4	7842.87	0.924254	0.252437	3.66133	0.00025091	0.00272949	11522.6	9455.95	9839.53	5893.39	5485.84	4859.89
W04E12.2	16.4994	2.9364	0.802222	3.66034	0.000251879	0.00273835	33.6373	41.9591	11.9298	5.55805	1.6864	4.22599
rib-2	1782.46	1.20632	0.329647	3.65942	0.000252782	0.00274411	3056.01	2979.09	1426.46	961.543	1001.72	1269.91
Y53F4B.4	497.776	1.14165	0.311979	3.65939	0.000252812	0.00274411	688.942	853.168	512.981	286.24	259.705	385.622
ubxn-1	1026.19	1.01891	0.278443	3.65933	0.000252876	0.00274411	1628.3	1441.76	1053.23	697.536	698.168	638.125
bcl-1	526.572	1.30737	0.357324	3.65879	0.000253413	0.00274647	985.449	877.644	387.719	260.302	335.593	312.723
col-156	76.523	-2.39493	0.654587	-3.65869	0.000253507	0.00274647	7.47496	5.82765	58.7969	172.3	153.462	61.2769
T04A8.8	1938.7	1.24103	0.339211	3.65859	0.000253605	0.00274647	3130.76	3373.04	1670.17	929.121	965.461	1563.62
D1014.6	14.7324	-4.40945	1.20527	-3.65848	0.000253717	0.00274647	0	1.16553	2.55639	3.70537	72.515	8.45199
F28F8.9	509.896	1.26642	0.34628	3.65721	0.000254974	0.00275839	875.816	871.816	414.135	246.407	365.948	285.255
C54C6.7	63.5533	-1.61716	0.442227	-3.65685	0.000255335	0.00276059	33.6373	23.3106	36.6415	125.056	100.341	62.3334
Y32B12B.2	749.601	1.0636	0.290871	3.65659	0.000255595	0.00276086	1172.32	1097.93	772.029	506.709	405.578	543.04
col-180	362.475	-1.80213	0.492855	-3.65651	0.000255672	0.00276086	84.7162	114.222	284.611	918.005	559.883	213.413
nmy-1	5769.82	-1.02821	0.281216	-3.6563	0.000255886	0.00276147	3343.8	3066.51	4978.14	8394.51	7406.65	7429.3
tcc-1	2050.78	1.13683	0.310953	3.65594	0.000256242	0.00276269	3413.56	3311.27	1734.08	1194.06	1382.84	1268.85
C13G5.2	758.909	1.19388	0.326569	3.65581	0.000256369	0.00276269	1208.45	1255.28	704.71	381.653	397.989	605.373
F13H10.3	803.622	1.10426	0.302082	3.65552	0.000256663	0.00276269	1316.84	1236.63	737.943	491.888	489.055	549.379
dnj-5	2610.48	1.12432	0.30758	3.65538	0.000256801	0.00276269	4577.17	3919.68	2241.1	1555.33	1606.29	1763.3
par-2	513.343	1.06611	0.291659	3.65534	0.000256839	0.00276269	809.787	755.263	519.799	314.956	322.102	358.153
igcm-4	49.587	1.78495	0.488348	3.65507	0.000257116	0.00276269	93.437	95.5735	41.7543	26.8639	17.7072	22.1865
C03F11.2	50.9158	-1.83046	0.500833	-3.65482	0.00025736	0.00276269	18.6874	23.3106	24.7117	71.3284	43.8463	123.61
emb-27	876.877	1.13721	0.311174	3.6546	0.000257584	0.00276269	1334.28	1489.55	793.332	493.74	514.351	636.012
tbh-1	1096.21	1.49501	0.409085	3.65452	0.000257667	0.00276269	1622.07	2250.64	981.652	406.664	343.181	973.035
ser-1	82.3785	1.58071	0.43254	3.65448	0.000257703	0.00276269	180.645	121.215	69.0224	44.4644	43.0031	35.9209
F08B12.4	2311	-1.19577	0.327207	-3.65446	0.000257724	0.00276269	1802.71	988.369	1423.05	3746.13	3775.84	2129.9
gei-14	605.765	1.02668	0.281003	3.65364	0.000258544	0.0027698	924.403	860.161	653.583	413.149	353.3	429.995
R10H1.1	822.745	-1.07476	0.294266	-3.65235	0.000259848	0.00278208	398.664	502.343	686.816	1103.27	1026.17	1219.2
F58F12.4	91.8462	-1.3205	0.361785	-3.64995	0.000262287	0.00280649	43.6039	54.7799	58.7969	143.583	121.42	128.893
rae-1	1346.05	1.10786	0.303627	3.64874	0.000263525	0.00281802	2095.48	2184.2	1237.29	742	830.55	986.769
C17F4.2	44.8638	-1.90231	0.521441	-3.64817	0.000264113	0.0028226	12.4583	17.483	26.416	73.181	99.4973	40.1469
R05D3.3	618.424	1.23364	0.338171	3.64797	0.000264324	0.00282314	963.024	1142.22	498.495	361.273	327.161	418.373
wht-2	868.974	1.10942	0.304146	3.64765	0.000264653	0.00282494	1334.28	1447.59	781.402	547.468	571.688	531.419
flp-24	574.863	-1.21625	0.33348	-3.64714	0.000265175	0.0028288	246.674	271.568	518.094	759.601	877.769	775.47
R08D7.1	550.782	1.03701	0.284351	3.64693	0.000265392	0.0028294	848.408	796.057	577.743	377.948	330.533	374
flp-13	165.795	-1.64646	0.451577	-3.64602	0.000266337	0.00283776	48.5872	44.2901	146.566	301.061	279.942	174.322
C04F1.1	91.282	-1.57311	0.431492	-3.64575	0.000266611	0.00283897	31.1457	34.9659	70.7267	124.13	182.131	104.593
T12F5.2	1233.89	1.2278	0.336827	3.6452	0.000267185	0.00284336	1941	2201.69	1045.56	606.754	650.105	958.244
K11H12.4	299.465	-1.4355	0.393826	-3.645	0.00026739	0.00284366	117.108	212.126	155.94	464.097	625.653	221.865
mre-11	1110.15	1.14584	0.314386	3.64468	0.000267722	0.00284366	1801.46	1761.12	1025.11	689.199	547.235	836.747
hsp-43	1550.85	-1.03722	0.284584	-3.64467	0.00026773	0.00284366	880.799	1132.9	1034.48	2311.22	1550.64	2395.08
M110.9	48.902	-1.79671	0.492986	-3.64455	0.000267859	0.00284366	17.4416	15.1519	32.3809	82.4445	95.2813	50.7119
M162.5	246.07	-1.49594	0.410544	-3.64379	0.000268654	0.00285038	77.2412	88.5803	218.997	362.2	269.823	459.577
fipr-4	104.53	-2.11947	0.581748	-3.64328	0.000269187	0.00285432	27.4082	6.99318	81.8044	135.246	252.116	123.61
F13D2.1	466.571	-1.13138	0.310601	-3.64256	0.000269937	0.00286055	254.149	221.451	400.501	606.754	638.301	678.272
pept-2	526.702	-0.995215	0.273232	-3.64238	0.000270128	0.00286086	346.34	306.534	402.205	697.536	658.537	749.057
lin-40	1388.5	1.00324	0.275493	3.64163	0.00027092	0.00286753	2111.68	2035.02	1411.98	861.498	953.657	957.187
F02C9.2	9.81299	-4.17119	1.14556	-3.64117	0.000271405	0.00287093	1.24583	0	1.70426	16.6742	20.2367	19.017
madf-11	691.457	1.04517	0.287064	3.64089	0.000271701	0.00287234	1067.67	1043.15	684.259	447.423	456.17	450.068
21ur-14449	79.0346	1.55356	0.426735	3.64058	0.00027202	0.00287398	168.187	97.9045	87.7693	52.8015	29.5119	38.0339
mut-2	751	1.14775	0.315287	3.64035	0.000272267	0.00287487	1149.9	1203.99	750.725	437.234	360.889	603.26
sao-1	1097.53	1.08784	0.298863	3.63994	0.000272703	0.00287775	1891.16	1542	1045.56	631.765	693.952	780.752
dcar-1	847.257	-1.1045	0.303536	-3.63876	0.000273957	0.00288925	429.81	491.854	691.076	1408.04	1134.1	928.662
mans-4	815.218	1.19328	0.328008	3.63798	0.000274788	0.00289629	1238.35	1424.28	740.5	416.854	430.031	641.294
glp-1	1333.2	1.23669	0.33998	3.63755	0.000275247	0.00289849	2352.12	2134.09	1129.92	643.808	683.833	1055.44
rsy-1	743.378	1.05027	0.288736	3.63747	0.000275326	0.00289849	1182.29	1028	797.592	456.687	419.912	575.791
F08F8.4	1025.57	1.1828	0.325217	3.63695	0.000275889	0.00290268	1595.9	1734.31	941.602	490.961	579.277	811.391
ceh-48	81.7417	-1.46309	0.402379	-3.6361	0.000276794	0.00291046	28.654	46.6212	54.5362	125.056	96.1245	139.458
F33H1.4	1707.08	1.08442	0.298261	3.63581	0.000277113	0.00291059	2851.7	2544.35	1564.51	1076.41	1000.03	1205.46
T13F2.6	2087.11	1.21945	0.335402	3.63578	0.000277137	0.00291059	3333.83	3511.74	1914.73	1114.39	917.399	1730.54
M106.3	846.517	1.0463	0.287818	3.63529	0.000277668	0.00291367	1326.81	1265.77	829.973	578.038	514.351	564.17
immt-2	2154.12	1.12131	0.308465	3.63513	0.000277843	0.00291367	3342.55	3468.62	2043.4	1145.89	1199.03	1725.26
cyh-1	484.736	1.16064	0.319292	3.63505	0.000277926	0.00291367	833.458	710.973	465.262	251.965	279.098	367.661
samp-1	1354.93	1.19557	0.328919	3.63485	0.000278146	0.00291424	2355.86	2156.23	1146.97	707.726	732.739	1030.09
ZK662.5	18.9913	3.14784	0.866156	3.63426	0.000278778	0.00291914	29.8998	66.4352	5.9649	2.77903	2.52959	6.33899
bath-30	603.217	1.16349	0.320291	3.63261	0.000280569	0.00293614	938.107	1016.34	547.919	346.452	320.415	450.068
lem-2	807.949	0.966706	0.266179	3.63179	0.000281462	0.00294374	1230.88	1018.67	957.793	549.321	586.022	505.006
Y54G2A.49	226.675	-1.12055	0.308576	-3.63135	0.000281941	0.0029443	140.778	137.533	149.975	242.702	349.927	339.136
C34D4.10	1012.82	1.21161	0.333659	3.63127	0.000282029	0.0029443	1406.54	1962.75	875.136	525.236	562.413	744.831
F12E12.3	14.9982	2.92792	0.806337	3.63114	0.000282174	0.0029443	36.129	31.4693	11.9298	3.70537	2.52959	4.22599
K04G7.1	674.545	1.15974	0.3194	3.63101	0.000282319	0.0029443	1131.21	1080.45	584.56	386.285	390.401	474.368
sur-2	345.332	1.31488	0.362141	3.63086	0.000282481	0.0029443	692.679	490.688	294.837	148.215	201.524	244.051
ptr-10	188.187	-1.62767	0.448299	-3.63078	0.000282563	0.0029443	67.2746	83.9182	124.411	288.092	450.268	115.158
mam-3	149.797	-1.49512	0.411802	-3.63067	0.000282685	0.0029443	69.7663	69.9318	95.4384	211.206	337.279	115.158
gon-4	969.316	1.19558	0.329354	3.63009	0.000283324	0.00294716	1531.12	1635.24	881.953	501.151	485.682	780.752
T03G11.6	177.384	1.34861	0.371514	3.63004	0.00028338	0.00294716	337.619	270.403	156.792	124.13	96.1245	79.2374
fbxb-11	76.0905	5.09287	1.40301	3.62996	0.000283462	0.00294716	183.136	251.754	8.52129	2.77903	0.843198	9.50848
ifa-1	664.313	-1.12279	0.309407	-3.62886	0.000284676	0.00295805	325.161	381.128	547.067	1056.03	961.245	715.249
B0205.9	650.585	1.13929	0.314173	3.62631	0.000287498	0.00298451	990.432	1117.74	576.891	385.358	386.185	446.899
R07B1.6	35.4105	-2.09813	0.578594	-3.62625	0.000287562	0.00298451	13.7041	9.32424	17.0426	52.8015	91.0653	28.5255
sgo-1	673.324	1.19762	0.330331	3.62553	0.000288373	0.00299117	1056.46	1114.25	642.505	357.568	318.729	550.436
flp-20	152.482	-1.15167	0.317718	-3.62482	0.000289163	0.0029976	93.437	82.7526	107.368	210.28	206.583	214.469
gfat-1	1519.44	0.974154	0.268893	3.62283	0.000291393	0.00301894	2373.3	1997.72	1671.02	1052.32	1102.06	920.21
F22E5.9	263.259	1.2452	0.343795	3.62193	0.000292409	0.00302768	484.626	393.949	232.631	142.657	145.03	180.661
F53G2.2	130.284	1.3462	0.371832	3.62044	0.000294102	0.00304296	213.036	216.789	131.228	55.5805	69.9854	95.0848
Y39H10A.1	76.5457	-1.7493	0.483197	-3.62026	0.000294309	0.00304296	19.9332	20.9795	63.0575	119.498	91.0653	144.74
fib-1	8185.94	0.935437	0.258395	3.62018	0.000294402	0.00304296	12316.2	11073.7	8862.14	5345.92	5560.05	5957.59
sas-5	821.014	1.07794	0.297871	3.61882	0.000295944	0.0030571	1306.87	1198.16	837.643	498.372	442.679	642.351
skr-12	73.9952	4.08697	1.12943	3.61861	0.000296194	0.00305789	185.628	215.623	17.8947	3.70537	4.21599	16.904
F57C9.4	981.875	1.07959	0.298385	3.61809	0.000296782	0.00306217	1513.68	1488.38	996.991	553.026	553.138	786.035
C27F2.1	315.039	1.22645	0.339132	3.61643	0.0002987	0.00307981	497.085	531.482	295.689	169.521	153.462	242.995
C17E4.20	224.784	1.42842	0.394995	3.6163	0.000298841	0.00307981	389.944	442.901	150.827	113.014	114.675	137.345
wve-1	524.527	1.09336	0.302411	3.61549	0.000299776	0.00308597	872.078	761.091	510.425	317.735	375.223	310.61
gpx-4	427.846	1.05896	0.292897	3.61548	0.000299789	0.00308597	652.813	646.869	435.438	278.829	290.06	263.068
F25H9.6	383.061	1.2658	0.350196	3.61455	0.000300865	0.00309524	612.947	680.67	329.774	177.858	206.583	290.537
R08B4.5	43.8261	-1.8448	0.510516	-3.6136	0.000301969	0.00310479	11.2124	16.3174	28.9724	48.1698	80.1038	78.1809
Y44A6D.6	106.076	1.62781	0.450583	3.61268	0.000303045	0.00311338	215.528	180.657	85.2129	30.5693	75.8878	48.5989
Y48G8AL.10	819.149	1.05354	0.291631	3.61259	0.000303158	0.00311338	1421.49	1041.98	853.833	479.845	547.235	570.509
T24F1.5	81.9996	-1.51986	0.420754	-3.61223	0.00030357	0.00311579	51.0789	25.6417	50.2756	87.0762	150.089	127.836
ugt-55	120.104	-1.4463	0.400436	-3.61182	0.000304052	0.00311843	42.3581	50.1178	99.6991	199.164	143.344	185.944
F35C8.8	37.4423	1.82158	0.504355	3.61171	0.000304181	0.00311843	69.7663	61.7731	43.4586	14.8215	12.648	22.1865
Y40B1B.8	403.273	1.07324	0.297196	3.61123	0.000304753	0.00312248	677.73	536.144	426.916	258.449	281.628	238.769
mtm-6	697.894	1.06017	0.293629	3.61059	0.000305502	0.00312685	979.22	1148.05	703.006	446.497	401.362	509.232
fbxb-71	10.616	5.0332	1.39402	3.61056	0.000305534	0.00312685	14.9499	44.2901	2.55639	0	0.843198	1.0565
dur-1	648.592	-1.38198	0.382803	-3.61015	0.000306026	0.00313006	298.998	280.893	498.495	1317.26	1019.43	476.481
linc-22	793.843	-1.11977	0.310261	-3.60912	0.00030724	0.00313912	342.602	501.178	656.139	1249.64	1057.37	956.131
hrpf-1	1752.41	1.10757	0.306883	3.60909	0.000307268	0.00313912	2729.61	2857.88	1594.33	1013.42	984.855	1334.36
C05D10.4	445.68	-1.11259	0.308359	-3.6081	0.000308452	0.0031492	250.411	229.609	364.711	701.241	631.555	496.554
C27D9.2	45.4387	-2.21931	0.615114	-3.60796	0.000308612	0.0031492	8.72078	15.1519	23.8596	125.983	76.731	22.1865
toh-1	556.077	-1.346	0.373115	-3.60747	0.000309198	0.00315336	231.724	261.079	448.22	1093.08	840.668	461.69
T20G5.8	706.265	-1.25411	0.347696	-3.60693	0.000309847	0.00315629	341.356	258.748	650.174	1048.62	973.05	965.639
EEED8.13	311.446	1.31669	0.365059	3.60678	0.000310017	0.00315629	566.851	516.33	250.526	132.467	188.033	214.469
pqn-32	645.005	-3.50254	0.9711	-3.60678	0.000310023	0.00315629	62.2913	43.1246	207.919	1030.09	2186.41	340.192
C05C9.1	22.1902	-2.93327	0.813485	-3.6058	0.000311189	0.00316633	3.73748	0	11.0777	42.6117	59.867	15.8475
D1053.3	116.667	-1.33633	0.370648	-3.6054	0.000311673	0.00316802	61.0455	66.4352	70.7267	124.13	148.403	229.26
Y81G3A.4	179.031	-1.42995	0.396617	-3.60537	0.000311714	0.00316802	73.5038	93.2424	123.559	319.588	328.004	136.288
Y69A2AL.2	886.897	-0.96938	0.268945	-3.60438	0.000312898	0.00317822	495.839	635.214	667.217	1103.27	1142.53	1277.31
Y73B6A.1	496.061	1.18503	0.328853	3.60352	0.000313936	0.00318692	796.083	860.161	411.578	304.767	315.356	288.424
let-4	227.938	-3.6647	1.01709	-3.60313	0.000314404	0.00318963	21.179	9.32424	69.0224	430.749	724.307	113.045
Y65B4BL.1	594.583	-3.02246	0.838873	-3.603	0.000314565	0.00318963	78.4871	57.111	254.786	1064.37	1709.16	403.582
clc-2	85.1417	-1.36221	0.378238	-3.60146	0.00031643	0.0032067	37.3748	45.4557	59.649	125.056	132.382	110.932
C01C10.2	268.518	-1.14767	0.318685	-3.60128	0.000316656	0.00320671	114.616	199.306	186.616	372.39	397.989	340.192
Y19D10B.4	28.1282	2.09354	0.581351	3.60116	0.000316795	0.00320671	44.8497	30.3038	61.3533	13.8951	6.74558	11.6215
T04D3.1	148.579	1.51786	0.421599	3.60025	0.000317914	0.00321507	266.607	273.9	120.15	50.9488	65.7694	114.102
fipr-1	206.092	-1.67848	0.466226	-3.60014	0.000318041	0.00321507	99.6661	72.2629	121.854	133.393	225.134	584.243
mage-1	716.63	1.03143	0.286505	3.60004	0.000318168	0.00321507	1097.57	1053.64	736.239	452.981	425.815	533.532
cpt-3	288.97	1.71538	0.476724	3.59826	0.000320351	0.00323527	764.937	433.577	131.228	138.025	167.796	98.2543
fbxc-24	14.2347	2.98824	0.830626	3.59757	0.000321203	0.00324202	32.3915	31.4693	11.9298	3.70537	1.6864	4.22599
fos-1	547.973	-1.07755	0.299597	-3.59668	0.000322308	0.00325131	320.177	280.893	455.037	826.297	767.31	638.125
fbxb-13	12.3988	5.29803	1.4733	3.59604	0.0003231	0.00325725	23.6707	48.9523	0	0.926342	0.843198	0
C18D11.3	2132.71	0.914035	0.254188	3.5959	0.000323267	0.00325725	3105.85	2817.09	2437.09	1417.3	1463.79	1555.17
Y51H4A.8	144.794	-1.30797	0.363813	-3.59517	0.000324186	0.00326465	77.2412	55.9454	115.89	217.69	223.447	178.548
pqn-72	221.529	-1.30718	0.363618	-3.59492	0.000324489	0.00326583	114.616	107.229	160.2	431.676	317.886	197.565
F47H4.2	298.037	1.07328	0.298665	3.59359	0.000326153	0.00328071	340.111	406.77	465.262	180.637	224.291	171.153
btb-1	1814.99	1.16438	0.324254	3.59094	0.000329489	0.00331237	2748.29	3248.33	1533.83	978.217	1023.64	1357.6
F48E3.8	96.8423	-1.58794	0.442322	-3.59001	0.000330664	0.00332229	33.6373	37.297	73.2831	176.931	175.385	84.5199
cacn-1	923.792	1.00942	0.281237	3.58921	0.000331676	0.0033294	1415.26	1325.21	962.905	584.522	556.51	698.345
ooc-3	1139.13	1.0888	0.303359	3.58916	0.00033175	0.0033294	1761.6	1856.69	1031.08	704.946	662.753	817.73
ZK822.2	2144.04	-1.02925	0.2869	-3.58748	0.000333883	0.00334891	1324.31	1533.84	1371.93	2276.95	2559.1	3798.11
egrh-3	350.796	1.0975	0.305946	3.58724	0.000334199	0.00334974	528.23	553.627	352.781	204.722	210.799	254.616
Y48G10A.2	716.319	1.15733	0.322633	3.58712	0.000334347	0.00334974	1057.71	1249.45	660.4	370.537	403.048	556.775
col-89	144.156	-1.5726	0.438464	-3.58661	0.000335003	0.0033544	53.5705	59.442	103.96	278.829	269.823	99.3108
E04F6.2	377.991	1.35094	0.376848	3.58483	0.000337296	0.00337379	664.025	694.656	270.977	160.257	236.095	241.938
K07A1.17	601.612	1.13673	0.317095	3.58481	0.000337321	0.00337379	992.924	944.079	544.51	326.072	358.359	443.729
smgl-2	793.516	1.11642	0.311473	3.58433	0.000337946	0.00337811	1423.98	1093.27	741.352	446.497	478.093	577.904
msh-2	1588.46	1.10264	0.307712	3.58337	0.000339195	0.00338793	2299.8	2768.13	1434.98	956.912	901.378	1169.54
Y41E3.11	3378.03	1.00047	0.279204	3.58328	0.000339312	0.00338793	5643.59	4475.64	3394.88	2101.87	2320.48	2331.69
ksr-2	472.182	1.02585	0.286357	3.58242	0.000340423	0.00339596	727.563	669.014	503.608	309.398	283.314	340.192
sdha-2	2001.97	1.18919	0.331958	3.58236	0.000340501	0.00339596	3107.09	3567.69	1675.29	1067.15	1040.51	1554.11
T19D2.1	227.805	-1.51178	0.422124	-3.58136	0.000341812	0.0034052	95.9286	72.2629	185.764	361.273	464.602	187
sel-10	1476.08	1.05757	0.295307	3.58126	0.000341936	0.0034052	2328.45	2308.91	1345.51	1003.23	900.535	969.865
dao-6	42.7807	-1.82305	0.509062	-3.5812	0.000342024	0.0034052	19.9332	19.814	17.0426	88.9289	75.0446	35.9209
plx-2	122.948	-1.38514	0.386796	-3.58106	0.000342201	0.0034052	63.5371	48.9523	91.1778	163.963	236.939	133.119
Y56A3A.16	552.633	1.18961	0.332238	3.58059	0.000342814	0.00340825	928.141	930.093	447.368	319.588	322.945	367.661
sdz-33	20.6368	3.18439	0.88938	3.58047	0.000342982	0.00340825	46.0956	62.9386	2.55639	4.63171	3.37279	4.22599
sdz-18	12.533	4.20322	1.17396	3.58039	0.000343088	0.00340825	29.8998	39.628	1.70426	1.85268	0	2.113
acs-13	3172.07	1.04552	0.292026	3.58022	0.000343305	0.00340848	5227.49	4056.04	3538.04	2647.49	1855.03	1708.36
cnk-1	791.812	1.17664	0.328797	3.57863	0.000345398	0.00342695	1338.02	1287.91	668.069	438.16	429.188	589.526
C26B9.2	32.9728	-2.41221	0.674082	-3.57851	0.000345563	0.00342695	7.47496	8.15871	15.3383	62.0649	91.0653	13.7345
sam-10	622.633	1.09565	0.306188	3.57835	0.000345768	0.00342695	995.415	975.549	574.335	372.39	374.38	443.729
C05B5.5	164.686	-1.18053	0.32993	-3.57811	0.000346087	0.00342695	73.5038	107.229	121.002	228.807	220.918	236.656
F56G4.4	589.571	1.06271	0.297007	3.57807	0.000346137	0.00342695	951.811	845.009	595.638	332.557	371.85	440.56
cnc-8	607.738	-1.01519	0.283755	-3.5777	0.000346629	0.00342965	325.161	385.79	495.087	813.329	868.494	758.566
par-4	831.23	1.16474	0.325566	3.57757	0.000346799	0.00342965	1289.43	1411.46	748.169	427.97	455.327	655.029
Y48G1C.8	1482.2	0.975101	0.272603	3.577	0.000347554	0.00343519	2384.51	1945.27	1565.36	951.354	1038.82	1007.9
F01G10.9	195.015	-1.76674	0.49396	-3.57668	0.000347983	0.003437	63.5371	61.7731	139.749	326.999	479.779	98.2543
F23C8.9	392.21	1.134	0.317065	3.57657	0.00034813	0.003437	640.355	608.407	368.12	223.248	226.82	286.311
sams-5	1180.37	-1.15168	0.322031	-3.57629	0.000348509	0.003437	551.901	561.785	1083.06	1485.85	1775.77	1623.84
fbxc-29	13.8708	3.98208	1.11347	3.57628	0.000348517	0.003437	32.3915	43.1246	2.55639	0.926342	0	4.22599
F55C12.1	976.375	-0.958279	0.267974	-3.57601	0.000348876	0.00343861	631.634	569.944	788.219	1365.43	1260.58	1242.44
Y111B2A.24	366.48	1.13219	0.316675	3.57524	0.000349904	0.00344682	652.813	500.012	357.894	226.028	257.175	204.961
T01C8.3	122.194	1.25295	0.350485	3.57489	0.000350375	0.00344953	198.086	142.195	176.391	59.2859	88.5358	68.6724
dao-2	2050.86	-3.40482	0.952899	-3.57312	0.000352752	0.00347099	210.545	104.898	745.613	3733.16	6025.49	1485.44
acl-6	963.457	1.02557	0.287061	3.57265	0.00035339	0.00347533	1478.8	1465.07	933.081	633.618	600.357	669.82
lpr-1	153.597	-1.52458	0.426833	-3.57185	0.000354474	0.00348404	80.9787	52.4489	103.96	207.501	354.143	122.554
mup-4	2338.8	-1.2309	0.344701	-3.57093	0.000355716	0.00349242	1060.2	1270.43	1861.05	4300.08	3601.3	1939.73
dre-1	741.883	-1.27882	0.35812	-3.57093	0.000355722	0.00349242	429.81	286.72	582.004	1106.05	1398.02	648.69
sdz-28	95.1063	2.00125	0.560457	3.57075	0.000355958	0.00349279	158.22	263.41	34.9373	38.9064	24.4527	50.7119
ztf-16	65.853	-1.64916	0.461913	-3.57028	0.000356598	0.00349712	23.6707	46.6212	25.5639	105.603	132.382	61.2769
hyls-1	380.281	1.14316	0.320227	3.56983	0.000357214	0.00350121	606.717	609.572	354.486	216.764	214.172	279.972
perm-4	4361.12	1.26558	0.354545	3.56961	0.000357519	0.00350226	7198.38	7401.12	3880.59	1719.29	2208.33	3759.02
flp-1	1171.92	-1.28557	0.360313	-3.56792	0.000359833	0.00352296	467.185	449.895	1126.51	1665.56	1554.86	1767.52
cdk-1	3086.82	1.17664	0.329811	3.56761	0.000360249	0.00352508	4937.21	5390.58	2512.93	1622.03	1715.91	2342.26
rpb-3	1303.02	1.03685	0.290649	3.56736	0.000360601	0.00352657	1948.47	2086.3	1221.95	847.603	813.686	900.136
athp-2	656.025	1.20199	0.336979	3.56696	0.000361148	0.00352996	1233.37	955.735	554.736	349.231	359.202	483.876
grh-1	133.277	-1.40667	0.394502	-3.56569	0.000362901	0.00354404	54.8164	59.442	103.96	199.164	251.273	131.006
ida-1	955.584	-1.28755	0.361102	-3.56562	0.000362991	0.00354404	441.023	342.666	881.101	1308	1653.51	1107.21
ZC477.5	914.729	1.20404	0.337769	3.56469	0.000364285	0.00355471	1577.22	1484.89	765.212	457.613	492.427	711.023
tim-1	1534.97	1.13015	0.317057	3.56451	0.000364539	0.00355522	2429.36	2509.39	1383	842.971	828.02	1217.09
M106.2	959.388	1.03002	0.288992	3.56419	0.000364986	0.0035553	1349.23	1525.68	989.321	695.683	520.253	676.159
unc-31	1995.85	1.16798	0.327699	3.56417	0.000365003	0.0035553	3266.56	3368.38	1652.28	1056.03	1110.49	1521.36
mdl-1	401.096	-1.32347	0.371343	-3.56401	0.000365238	0.0035553	170.678	170.167	345.112	700.315	648.419	371.887
fog-1	536.779	1.09654	0.307679	3.56392	0.000365354	0.0035553	853.391	847.34	494.235	309.398	354.986	361.322
C15H9.11	281.251	-1.40848	0.395293	-3.56312	0.000366476	0.00356424	97.1745	97.9045	265.012	422.412	376.066	428.938
his-74	2417.6	1.07464	0.301623	3.56285	0.000366847	0.00356588	4096.28	3545.54	2194.23	1438.61	1440.18	1790.76
cec-4	714.886	1.12247	0.315155	3.56164	0.000368545	0.00358041	1120	1153.87	665.513	398.327	393.773	557.831
C08F8.15	15.7795	3.00982	0.845174	3.56118	0.000369188	0.00358446	19.9332	32.6348	31.5288	7.41074	0	3.16949
acl-3	489.068	1.02891	0.288933	3.56105	0.000369368	0.00358446	736.283	716.801	516.39	337.189	279.098	348.644
F47B10.5	290.881	-1.06296	0.298539	-3.56053	0.000370107	0.00358678	150.745	214.458	199.398	440.939	362.575	377.17
fbxa-211	926.336	1.25571	0.352676	3.56052	0.000370127	0.00358678	1461.35	1715.66	740.5	437.234	480.623	722.645
F58H10.1	112.789	-1.52772	0.42908	-3.56045	0.000370218	0.00358678	27.4082	50.1178	95.4384	166.742	175.385	161.644
fipr-2	431.795	-1.43398	0.402793	-3.5601	0.000370716	0.00358964	164.449	150.353	383.458	513.194	465.445	913.871
B0432.8	227.762	1.3048	0.366559	3.55959	0.000371429	0.00359441	386.206	404.439	182.356	120.424	114.675	158.475
F56C9.11	337.691	1.12673	0.316544	3.55946	0.000371618	0.00359441	530.722	523.323	335.739	206.574	176.228	253.56
F22G12.4	890.559	1.01141	0.284327	3.55719	0.000374837	0.00362356	1406.54	1272.76	893.031	580.817	640.83	549.379
sinh-1	163.417	1.31919	0.37088	3.55692	0.00037523	0.00362537	262.869	255.251	181.503	79.6654	64.9262	136.288
nhr-226	142.516	-1.25664	0.353319	-3.55667	0.000375583	0.003626	62.2913	79.256	109.925	231.586	204.054	167.983
tyr-6	573.651	-1.13877	0.320187	-3.55659	0.000375707	0.003626	251.657	328.679	493.383	901.331	795.979	670.876
C09B8.5	61.7643	2.09262	0.588564	3.55547	0.000377308	0.00363946	123.337	150.353	26.416	13.8951	18.5503	38.0339
irg-2	234.948	-1.05552	0.296886	-3.5553	0.000377542	0.00363973	150.745	160.843	146.566	352.01	328.004	271.52
F32A7.4	731.046	1.08531	0.30531	3.55477	0.000378304	0.00364508	1044	1237.79	699.598	435.381	419.069	550.436
T06A10.2	230.897	1.2618	0.355034	3.55404	0.000379367	0.00365333	388.698	377.632	211.328	129.688	103.713	174.322
rft-2	346.219	1.22413	0.344494	3.55341	0.000380265	0.00365997	558.13	613.069	283.759	187.121	196.465	238.769
T25F10.3	312.798	-1.22461	0.34465	-3.55319	0.000380589	0.00366109	155.728	159.678	246.265	576.185	436.776	302.158
acl-11	350.055	1.10162	0.310117	3.55226	0.000381931	0.00367062	507.051	581.599	344.26	212.132	204.897	250.39
C02B8.1	68.7962	1.50592	0.423938	3.55222	0.000381996	0.00367062	110.879	128.208	66.466	28.7166	40.4735	38.0339
T15H9.2	723.613	1.18536	0.333727	3.55187	0.000382497	0.00367343	1209.7	1177.19	628.871	367.758	388.714	569.453
tlf-1	705.301	1.16286	0.327452	3.55123	0.000383441	0.00368049	1158.62	1138.72	628.019	400.18	355.829	550.436
snr-2	3016.32	0.951113	0.267869	3.55067	0.000384249	0.00368624	4497.43	4287.98	3143.5	2212.11	2091.13	1865.78
pdr-1	1648.43	1.00153	0.282086	3.55044	0.000384586	0.00368747	2378.28	2505.89	1711.93	1137.55	908.124	1248.78
C07E3.3	427.041	-1.37386	0.387033	-3.54972	0.000385646	0.00369561	285.294	182.988	245.413	723.473	839.825	285.255
taf-9	535.112	1.10769	0.312085	3.54931	0.000386243	0.00369933	860.866	852.002	480.601	313.104	336.436	367.661
ZK863.4	2463.82	1.15009	0.324046	3.54915	0.000386476	0.00369955	3543.13	4491.95	2155.89	1383.03	1289.25	1919.66
R151.8	763.478	1.11536	0.314291	3.54883	0.000386951	0.00370208	1192.26	1191.17	750.725	408.517	410.637	627.56
Y38H6C.16	65.9105	-1.63785	0.461541	-3.54866	0.000387197	0.00370242	32.3915	43.1246	21.3032	96.3396	139.971	62.3334
D2005.7	728.35	1.17566	0.331399	3.54756	0.00038882	0.00371503	1159.86	1231.97	637.392	386.285	381.969	572.622
C06A5.3	942.215	1.06511	0.300245	3.54748	0.000388937	0.00371503	1518.66	1452.25	854.685	596.564	583.493	647.633
C08H9.16	696.666	1.1182	0.315274	3.54677	0.000389991	0.00372308	1083.87	1090.94	686.816	401.106	349.927	567.34
T05F1.9	54.5311	-1.69337	0.477587	-3.54569	0.000391585	0.00373628	23.6707	31.4693	22.1553	82.4445	48.0623	119.384
npp-3	1811.71	1.03999	0.293348	3.54525	0.000392245	0.00374054	3136.99	2440.62	1736.64	1114.39	1302.74	1138.91
aka-1	2326.99	0.979426	0.27631	3.54466	0.000393118	0.00374685	3614.14	3338.08	2311.83	1484.93	1532.09	1680.89
sap-49	655.652	1.00913	0.284704	3.54447	0.000393399	0.0037475	1006.63	935.921	685.964	378.874	455.327	471.198
T07E3.3	721.101	1.10168	0.310833	3.54428	0.000393692	0.00374827	1172.32	1151.54	628.019	446.497	452.797	475.424
F13A7.12	43.6746	-1.79219	0.505731	-3.54377	0.000394454	0.00375253	17.4416	24.4761	17.0426	70.402	93.5949	39.0904
sld-2	701.304	1.24599	0.351609	3.54369	0.000394566	0.00375253	1131.21	1268.1	560.701	334.41	373.537	539.871
T22F3.2	652.216	1.03482	0.292066	3.5431	0.000395447	0.00375888	1004.14	969.721	656.139	388.137	403.892	491.272
C55A6.12	995.12	-0.984072	0.277786	-3.54255	0.000396276	0.00376473	533.214	652.697	818.044	1399.7	1341.53	1225.54
Y34D9A.3	723.776	1.09224	0.308344	3.54228	0.000396689	0.00376662	992.924	1277.42	685.964	450.202	408.951	527.193
rsp-7	2094.29	0.998912	0.282107	3.5409	0.000398759	0.00378128	3424.78	2921.98	2028.92	1412.67	1408.14	1369.22
C49C3.6	648.739	1.16239	0.32828	3.54086	0.000398829	0.00378128	1179.8	954.569	556.44	345.526	391.244	464.859
tbc-20	512.386	1.10671	0.312556	3.54083	0.000398877	0.00378128	857.129	784.402	458.445	308.472	328.847	337.023
cdk-5	631.603	1.01233	0.285948	3.54025	0.000399742	0.00378577	1016.59	870.651	646.766	433.528	392.087	429.995
cyp-35B2	23.8001	-2.51779	0.711219	-3.5401	0.000399968	0.00378577	2.49165	8.15871	10.2255	63.9176	42.1599	15.8475
pri-2	872.064	1.07937	0.304899	3.54009	0.000399994	0.00378577	1497.48	1162.03	892.179	481.698	501.703	697.289
F54D5.2	711.162	1.05792	0.298879	3.53962	0.000400706	0.00379046	1083.87	1102.59	696.189	489.109	382.812	512.402
fbxc-40	24.6521	2.68622	0.758965	3.53932	0.00040116	0.00379273	66.0288	51.2833	11.0777	3.70537	12.648	3.16949
F47E1.2	207.378	-1.56312	0.44175	-3.53848	0.000402435	0.00380274	39.8664	97.9045	175.539	384.432	311.983	234.543
swt-6	372.945	-1.25727	0.355348	-3.53813	0.000402978	0.00380583	256.64	258.748	145.714	655.85	586.866	333.853
T24H10.1	937.232	1.0723	0.303108	3.53768	0.00040366	0.00381023	1410.28	1532.67	868.319	565.069	549.765	697.289
C07A9.12	130.37	-1.31408	0.371544	-3.5368	0.000405013	0.00381736	51.0789	83.9182	88.6214	164.889	151.776	241.938
F25H5.8	875.151	-0.944086	0.266934	-3.53678	0.000405033	0.00381736	518.264	596.751	679.999	1177.38	1041.35	1237.16
mat-3	455.053	1.0692	0.302311	3.53676	0.000405065	0.00381736	733.792	672.511	443.107	303.84	262.234	314.836
C53D6.4	431.366	1.07785	0.304901	3.53508	0.000407651	0.00383968	669.009	672.511	414.987	272.345	252.959	306.384
B0491.1	569.639	1.04664	0.296184	3.53374	0.000409723	0.00385704	883.291	856.665	563.257	373.316	327.161	414.147
gld-4	1307.65	1.30556	0.369482	3.53348	0.000410124	0.00385704	2480.44	2102.62	1002.96	569.701	627.339	1062.84
C15C6.4	325.994	1.19972	0.339531	3.53346	0.000410152	0.00385704	541.934	530.316	290.576	171.373	174.542	247.221
syx-2	496.522	-1.1228	0.317833	-3.53269	0.00041136	0.00386634	270.344	332.176	334.887	877.246	709.129	455.351
Y73B6BL.44	230.252	-1.14242	0.323471	-3.53177	0.000412794	0.00387776	120.845	172.498	137.193	269.566	279.942	401.469
num-1	724.413	1.0339	0.292831	3.53069	0.00041448	0.00389152	1174.81	1043.15	703.006	487.256	500.859	437.39
sru-40	73.2412	-1.54362	0.437273	-3.53011	0.000415394	0.00389803	31.1457	22.1451	57.9448	100.045	104.557	123.61
C01H6.8	250.984	-1.13007	0.320186	-3.52941	0.000416491	0.0039049	147.008	160.843	164.461	293.651	457.856	282.085
nmt-1	1314.34	1.00775	0.285533	3.52936	0.00041657	0.0039049	2071.81	1914.97	1280.75	844.824	961.245	812.447
glh-4	2619.54	1.01645	0.288056	3.52866	0.000417663	0.0039116	4026.51	3961.64	2529.97	1618.32	1564.97	2015.8
mlh-1	622.907	1.07195	0.303786	3.52862	0.000417729	0.0039116	1045.25	906.782	581.152	368.684	405.578	429.995
K10G4.3	66.9931	-1.59516	0.452192	-3.52762	0.000419313	0.00392435	27.4082	23.3106	48.5713	122.277	113.832	66.5594
nhr-41	229.406	-1.34063	0.380136	-3.52672	0.000420746	0.00393568	108.387	92.0769	188.32	352.01	423.285	212.356
F08G12.8	93.784	-1.57012	0.445373	-3.52541	0.000422826	0.00395212	27.4082	33.8004	79.248	113.014	134.912	174.322
ZK809.5	1347.31	1.13603	0.322247	3.52533	0.000422953	0.00395212	2107.94	2193.53	1254.33	778.128	645.889	1104.04
ttr-43	178.119	-1.25711	0.356727	-3.52402	0.00042505	0.00396961	78.4871	100.236	135.488	214.911	205.74	333.853
syx-4	370.795	1.15876	0.328902	3.5231	0.000426527	0.00398079	604.226	596.751	335.739	232.512	187.19	268.351
flp-4	151.65	-1.22222	0.346926	-3.523	0.000426699	0.00398079	90.9453	69.9318	111.629	172.3	258.018	207.074
C36B1.11	642.358	1.08482	0.307961	3.52259	0.000427352	0.00398478	981.711	1036.16	601.603	405.738	352.457	476.481
slr-2	225.941	1.14588	0.325318	3.52234	0.000427749	0.00398637	393.681	311.197	229.223	122.277	149.246	150.023
T11G6.5	1325.34	1.00376	0.284986	3.52212	0.000428106	0.00398758	2039.42	1951.1	1315.69	869.835	780.801	995.221
hcf-1	2500.22	1.10127	0.31277	3.52103	0.000429874	0.00400151	3677.68	4280.99	2273.48	1422.86	1360.08	1986.22
T24F1.7	55.8194	-2.46553	0.700252	-3.52092	0.000430055	0.00400151	12.4583	2.33106	35.7894	104.677	154.305	25.356
sul-3	145.751	-1.36686	0.388317	-3.51995	0.000431621	0.00401396	67.2746	52.4489	123.559	240.849	223.447	166.927
F58B4.3	136.448	-1.57409	0.447305	-3.51906	0.000433084	0.00402518	38.6206	39.628	126.115	200.09	229.35	184.887
F10E7.2	549.284	0.994952	0.282742	3.51893	0.000433285	0.00402518	771.167	848.506	575.187	356.642	353.3	390.904
pcp-4	152.874	-1.81847	0.516802	-3.5187	0.000433671	0.00402665	53.5705	27.9727	120.15	329.778	291.746	94.0283
R07B7.2	667.135	1.08796	0.309262	3.51791	0.000434961	0.00403448	1068.92	989.535	663.808	353.863	387.871	538.814
madf-6	510.462	1.08481	0.308383	3.51775	0.00043523	0.00403448	769.921	825.195	486.566	290.871	307.767	382.452
rict-1	1006.71	1.07734	0.306262	3.51771	0.000435291	0.00403448	1664.42	1536.17	898.144	572.48	685.52	683.554
F39G3.5	255.341	-1.14657	0.325959	-3.51753	0.000435588	0.00403448	123.337	141.029	211.328	405.738	347.397	303.215
bath-29	370.871	1.27365	0.362091	3.51748	0.000435659	0.00403448	634.126	653.862	286.315	194.532	183.817	272.577
R107.5	1114.16	0.956602	0.27197	3.5173	0.000435959	0.00403514	1573.48	1644.56	1193.83	722.547	699.011	851.538
Y45G5AM.2	722.302	1.02484	0.291413	3.51681	0.000436771	0.00404054	1194.75	976.714	734.535	470.582	425.815	531.419
cyn-10	668.006	1.07459	0.305616	3.51615	0.000437853	0.0040478	1082.62	982.542	652.731	355.715	419.912	514.515
far-7	295.062	-1.08725	0.309225	-3.51605	0.000438016	0.0040478	191.857	185.319	189.173	326.072	354.986	522.967
prp-31	1631.32	0.929868	0.264492	3.51567	0.000438638	0.00405143	2313.5	2383.51	1722.15	1158.85	1095.31	1114.61
nfya-1	76.0396	1.55398	0.442287	3.51351	0.000442225	0.00408242	160.712	121.215	58.7969	38.9064	39.6303	36.9774
rpb-6	1172.22	0.976608	0.277979	3.51324	0.000442677	0.00408296	1757.86	1695.85	1210.02	711.431	770.683	887.458
H19M22.3	100.081	-2.01327	0.573094	-3.51299	0.00044309	0.00408296	31.1457	17.483	69.8746	176.005	260.548	45.4294
dnj-11	2293.25	1.03766	0.29538	3.51296	0.000443138	0.00408296	3549.36	3504.75	2198.49	1380.25	1313.7	1812.95
bath-4	168.158	1.34842	0.383847	3.51292	0.000443211	0.00408296	320.177	275.065	129.524	84.2971	91.0653	108.819
F12A10.8	328.472	1.20356	0.342664	3.51235	0.000444167	0.00408846	606.717	484.86	282.907	172.3	190.563	233.486
skr-17	588.038	1.12223	0.319516	3.51229	0.000444271	0.00408846	943.091	917.272	557.292	319.588	318.729	472.255
btb-7	19.9521	2.42731	0.691217	3.51165	0.00044534	0.00409615	51.0789	33.8004	16.1904	5.55805	6.74558	6.33899
F28B3.5	810.659	1.05123	0.299428	3.51082	0.000446733	0.00410682	1252.06	1268.1	760.951	486.33	497.487	599.034
pme-2	1067.77	1.1513	0.327987	3.51021	0.00044775	0.004113	1549.81	1954.59	913.482	580.817	598.67	809.278
C14B9.3	366.698	-1.11427	0.317444	-3.51014	0.000447872	0.004113	196.841	202.802	294.837	560.437	569.158	376.113
clpf-1	1032.02	1.00464	0.286232	3.50989	0.000448299	0.00411478	1567.25	1548.99	1016.59	632.692	658.537	768.074
set-29	386.773	1.07562	0.306506	3.50929	0.000449299	0.00412181	586.784	610.738	376.641	227.88	238.625	279.972
col-141	60.4157	-1.74416	0.497069	-3.50888	0.000449996	0.00412581	11.2124	23.3106	47.7192	104.677	95.2813	80.2939
ilys-4	325.561	-1.09743	0.312773	-3.50871	0.000450289	0.00412581	173.17	175.995	271.829	484.477	377.753	470.142
soc-2	669.691	-1.09404	0.31182	-3.50856	0.000450548	0.00412581	363.781	362.48	554.736	1061.59	998.346	677.215
gst-7	1583.52	0.973895	0.277583	3.50848	0.000450671	0.00412581	2408.18	2332.23	1555.99	1078.26	1086.88	1039.59
thoc-1	383.042	1.07743	0.307192	3.50735	0.000452599	0.0041413	621.667	557.123	380.902	210.28	254.646	273.633
T28B4.4	182.798	-1.3275	0.37853	-3.50698	0.000453231	0.00414493	63.5371	87.4148	160.2	301.061	239.468	245.108
Y106G6G.2	868.323	1.17929	0.336301	3.50663	0.000453813	0.00414774	1382.87	1494.21	737.091	440.013	467.975	687.78
mep-1	1635.23	1.02924	0.293522	3.50652	0.000454008	0.00414774	2603.78	2438.29	1543.21	980.07	1010.99	1235.05
ntr-1	28.4313	2.04075	0.582018	3.50633	0.000454336	0.00414847	42.3581	64.1042	30.6766	12.9688	6.74558	13.7345
gly-12	211.313	-1.31672	0.375541	-3.5062	0.000454559	0.00414847	148.253	69.9318	144.862	328.852	366.791	209.187
agl-1	1385.34	1.03982	0.296609	3.50571	0.000455393	0.00415026	2317.24	1945.27	1330.17	764.232	1000.03	955.074
sdz-26	31.2958	2.50216	0.713757	3.50562	0.000455551	0.00415026	59.7997	88.5803	11.0777	7.41074	5.05919	15.8475
fut-3	976.826	1.13887	0.324873	3.5056	0.000455586	0.00415026	1521.15	1686.52	823.156	560.437	539.647	730.04
T06E4.5	77.3496	-1.6271	0.464152	-3.50552	0.000455712	0.00415026	23.6707	22.1451	66.466	112.087	129.852	109.876
E02A10.3	169.313	-1.29354	0.369014	-3.50539	0.000455933	0.00415026	66.0288	80.4216	146.566	213.985	239.468	269.407
kbp-4	1102.27	1.32261	0.377327	3.5052	0.000456263	0.00415112	2106.69	1849.7	768.62	433.528	671.185	783.922
T25G3.1	460.427	1.21265	0.34607	3.50406	0.000458224	0.00416681	823.491	717.966	388.571	228.807	248.743	354.983
F44E7.5	239.222	1.12328	0.320651	3.50312	0.000459846	0.0041794	378.731	371.804	233.483	148.215	138.284	164.814
ntl-11	1031.95	1.04604	0.298716	3.50178	0.000462169	0.00419789	1632.03	1586.29	953.532	611.386	655.165	753.283
trt-1	1022.82	1.27771	0.364885	3.50167	0.000462356	0.00419789	1769.07	1786.76	789.071	462.245	498.33	831.464
prmt-3	1430.59	1.09427	0.312537	3.50124	0.000463095	0.00420243	2096.73	2467.43	1281.6	836.487	803.567	1097.7
R07B1.11	44.3468	-1.6955	0.484282	-3.50105	0.000463421	0.00420323	17.4416	13.9864	30.6766	58.3596	75.8878	69.7289
Y66D12A.16	264.089	1.10352	0.31524	3.50057	0.000464258	0.00420865	452.235	356.652	272.681	154.699	160.208	188.057
exoc-8	1236.77	1.01293	0.289463	3.49934	0.000466406	0.00422185	1811.43	1966.25	1184.46	794.802	757.192	906.475
F49H12.5	1269.46	-1.40946	0.402808	-3.49908	0.000466874	0.00422185	488.364	623.559	970.575	1858.24	2833.99	842.029
cpf-2	814.833	1.03721	0.296435	3.49896	0.000467079	0.00422185	1372.9	1141.05	773.733	530.794	504.232	566.283
M151.2	6.87691	5.31413	1.51878	3.49896	0.000467082	0.00422185	13.7041	19.814	6.81703	0.926342	0	0
F33H2.2	621.158	1.01814	0.290984	3.49896	0.000467085	0.00422185	1020.33	838.016	637.392	433.528	434.247	363.435
B0019.2	555.25	1.08263	0.309417	3.49892	0.000467151	0.00422185	835.95	896.293	530.876	325.146	315.356	427.882
Y24F12A.1	770.438	1.17605	0.336153	3.49855	0.000467799	0.00422554	1181.04	1348.52	674.886	419.633	379.439	619.108
Y47G6A.19	847.012	-1.45097	0.414767	-3.49828	0.000468264	0.00422745	272.836	308.865	777.994	1572	1435.12	715.249
swt-1	364.755	-1.14505	0.327329	-3.49815	0.00046849	0.00422745	140.778	248.258	291.428	506.709	531.215	470.142
ceh-91	337.603	1.15994	0.331615	3.49785	0.000469016	0.00423003	539.443	519.826	339.999	169.521	177.915	278.916
F22B7.1	51.5689	-1.73791	0.497054	-3.49643	0.000471531	0.00424786	22.4249	11.6553	36.6415	69.4757	103.713	65.5029
hhat-1	259.341	-3.36157	0.961457	-3.49632	0.000471716	0.00424786	24.9165	12.8208	99.6991	473.361	757.192	188.057
H05C05.2	696.916	1.04808	0.299769	3.4963	0.000471757	0.00424786	1073.9	1099.09	645.914	426.117	449.424	487.046
C27D8.3	940.928	1.03671	0.296527	3.49619	0.000471958	0.00424786	1594.66	1306.56	894.735	572.48	606.259	670.876
fkb-6	3718.04	0.978285	0.279876	3.49543	0.0004733	0.00425777	5937.61	5282.18	3578.09	2417.75	2454.55	2638.08
col-90	803.402	-3.57144	1.02184	-3.49513	0.00047384	0.00425985	71.0121	22.1451	280.35	2188.02	1653.51	605.373
C52A10.2	32.0815	1.94689	0.557045	3.49503	0.000474015	0.00425985	57.308	45.4557	50.2756	21.3059	11.8048	6.33899
F40F8.11	1154.08	1.05677	0.30245	3.49404	0.000475765	0.0042734	1921.06	1708.67	1047.27	661.408	775.742	810.334
gmn-1	651.229	1.10309	0.315913	3.49175	0.000479865	0.00430802	1087.61	1021	558.144	390.916	416.54	433.164
ugt-44	1225.4	-1.09067	0.312397	-3.49128	0.000480704	0.00431337	1027.81	825.195	497.643	1642.4	1817.93	1541.43
tbce-1	377.147	1.10705	0.317108	3.49109	0.000481052	0.00431427	620.422	569.944	355.338	256.597	200.681	259.899
F11D5.1	293.109	-1.12462	0.322153	-3.49096	0.000481295	0.00431427	175.662	159.678	217.293	465.024	457.856	283.142
ucp-4	377.187	1.00442	0.287845	3.48946	0.000483998	0.0043363	597.997	501.178	411.578	242.702	261.391	248.277
ZK688.9	937.919	1.06163	0.304274	3.48906	0.000484723	0.0043376	1397.82	1462.74	944.159	496.519	553.981	772.3
let-805	1813.05	-1.33812	0.38352	-3.48905	0.000484739	0.0043376	753.725	723.794	1604.56	3277.4	3052.38	1466.42
Y102E9.2	1738.85	1.10603	0.317008	3.48897	0.000484881	0.0043376	2740.82	2911.49	1471.63	992.113	1014.37	1302.66
W03A5.6	276.47	1.21387	0.347933	3.48882	0.000485161	0.00433789	483.381	402.108	273.533	132.467	139.128	228.204
set-3	658.214	1.0611	0.304194	3.48824	0.000486213	0.00434274	1073.9	976.714	619.498	375.169	419.069	484.933
cdk-8	729.349	1.10979	0.318164	3.48812	0.000486432	0.00434274	1141.18	1195.83	653.583	440.013	388.714	556.775
tag-307	620.8	1.01315	0.290457	3.48811	0.000486442	0.00434274	847.162	984.873	658.696	396.474	355.829	481.763
Y66H1A.4	2660.36	0.940118	0.269554	3.48768	0.000487224	0.00434752	4025.27	3601.49	2866.56	1721.14	1648.45	2099.26
attf-3	529.55	1.07461	0.308144	3.48736	0.000487811	0.00435055	940.599	707.477	507.017	332.557	368.477	321.175
paqr-3	68.7743	-1.60213	0.45946	-3.487	0.000488477	0.00435429	31.1457	29.1383	41.7543	119.498	138.284	52.8249
che-14	292.837	-1.30896	0.375433	-3.48654	0.000489314	0.00435798	153.237	178.326	173.834	467.803	576.747	207.074
T01D3.5	744.461	1.0243	0.293789	3.4865	0.000489386	0.00435798	1217.17	1039.65	737.943	480.772	437.62	553.605
unc-86	55.9073	-1.73201	0.496797	-3.48635	0.000489666	0.00435827	17.4416	13.9864	45.1628	82.4445	100.341	76.0679
lem-4	644.168	1.02692	0.294582	3.48604	0.000490233	0.00436112	970.499	1011.68	610.976	424.265	416.54	431.051
fbxa-3	130.822	-1.21901	0.349877	-3.48411	0.00049378	0.00439046	61.0455	90.9113	83.5086	152.846	173.699	222.921
sex-1	205.802	1.50918	0.433187	3.48389	0.000494175	0.00439049	397.419	403.273	113.333	106.529	88.5358	125.723
col-53	415.729	1.03964	0.298418	3.48384	0.000494282	0.00439049	609.209	655.028	414.135	257.523	260.548	297.932
nekl-3	213.601	-1.06699	0.30629	-3.4836	0.000494713	0.00439211	114.616	145.691	153.383	270.492	323.788	273.633
F13B6.3	275.247	-1.4394	0.413235	-3.48324	0.000495382	0.00439583	200.578	68.7663	175.539	327.925	586.022	292.65
cfim-1	527.113	1.07029	0.307329	3.48255	0.000496664	0.00440499	898.241	759.926	484.861	343.673	343.181	332.797
F29G9.1	8.9709	4.78109	1.37323	3.48164	0.00049836	0.00441781	16.1957	31.4693	4.26064	0	0.843198	1.0565
JC8.4	303.874	1.07926	0.310016	3.4813	0.000498988	0.00442115	468.431	475.536	293.984	190.827	190.563	203.904
ufd-3	2354.48	0.979549	0.281391	3.48109	0.000499372	0.00442233	3751.18	3363.72	2258.99	1643.33	1527.03	1582.63
ceh-16	149.257	1.27768	0.367155	3.47995	0.000501513	0.00443906	245.428	254.086	134.636	88.9289	69.9854	102.48
Y39G10AR.9	942.954	0.983557	0.282786	3.4781	0.000504981	0.00446751	1471.32	1342.69	944.159	614.165	690.579	594.808
F46C5.2	188.513	-1.27497	0.366712	-3.47676	0.000507518	0.0044877	84.7162	80.4216	164.461	288.092	296.806	216.582
T24C2.5	132.421	1.22571	0.352563	3.47658	0.000507858	0.00448846	190.611	167.836	197.694	93.5606	53.9647	90.8588
BE0003N10.1	284.484	1.04785	0.301414	3.47643	0.00050813	0.00448861	477.152	356.652	316.992	176.005	188.876	191.226
tsp-15	158.556	-1.2879	0.370556	-3.4756	0.000509708	0.00449702	61.0455	80.4216	133.784	267.713	206.583	201.791
tbcd-1	1507.36	1.06465	0.306327	3.47555	0.000509812	0.00449702	2279.86	2396.33	1442.65	898.552	800.195	1226.59
F53F8.4	356.896	-1.1362	0.326928	-3.47538	0.000510123	0.00449702	145.762	222.616	299.949	462.245	468.818	541.984
[truncated: 40,050 more rows]
